# Supplementary material for: Prostate cancer evolution from multilineage primary to single lineage metastases with implications for liquid biopsy
Source: Nat Commun. 2020 Oct 8;11:5070. doi: 10.1038/s41467-020-18843-5 (PMC7545111; doi:10.1038/s41467-020-18843-5)
Supplement: Supplementary file 3 — Supplementary Data 1 [file 41467_2020_18843_MOESM3_ESM.xlsx]

## Sheet: A10
Subclonal cluster number	a	c	d	e	Z	Y	Aut - Clotted	Aut - Serum	Aut - Whole	number of SNV/indels
1	0.00175697	0.00386482	0.00435776	0.00362028	0.0154	0.0189362	0.22851	0.183101	0.219337	12
2	0.00136461	0.00161184	0.00331842	0.329364	0.00446907	0.00152255	0.0196725	0.0353482	0	23
3	0.00168026	0.00117811	0.00115655	0.399262	0.00644212	0.226259	0.0293964	0.00906034	0	20
4	0.00228314	0	0	0.428056	0.0104038	0.818276	0.0218613	0.0237481	0	12
5	0.0120577	0.979898	0.986197	0.00158411	0.00261623	0.00162694	0.00757267	0.0676375	0.0720763	92
6	0.00531906	0.00777732	0.00347717	0.683817	0.0106252	0.633616	0.0688684	0.086197	0.113089	18
7	0.00161755	0.00116165	0.00170558	0.864338	0.0101849	0.88786	0.0506775	0.0604919	0.0373218	78
8	0.000758956	0.000808765	0.257095	0.00141744	0.00179305	0.00220347	0.0209233	0.00908466	0	79
9	0.923924	0.000143781	0.000634388	0.00297275	0.0950667	0.00698431	0.0933323	0.078728	0	26
10	0.95791	0.00875914	0.00881726	0.0139126	0.00788729	0.00784963	0.0712509	0.0882205	0.0292323	45
11	0.9999	0.000452352	0	0.00261901	0.21703	0	0.262373	0.129865	0.165859	16
12	0.99445	0	0	0.960058	0.697503	0.835704	0.80274	0.744961	0.625586	12
13	0.988458	0.00158322	0.00608479	0.963934	0.897631	1.06713	0.73693	0.717067	0.53895	49
14	0.927217	0.960781	0.93783	0.967395	0.846271	0.839811	0.810016	0.738186	0.627434	22
15	0.997666	0.964578	1.09702	1.00322	1.11186	0.824305	0.724037	0.745612	0.703878	12
16	1.0099	1.00369	0.997977	0.974568	1.06204	1.06317	0.751707	0.824731	0	57
17	0.000749055	0.00871851	0.753558	0	0	0	0.0221779	0.0102077	0	9
18	0.00114174	0.0203032	0.992922	0.00136217	0.00279906	0.00341528	0.0182726	0.0174316	0.00873515	72
19	0.000214885	0.293516	0.00045886	0.00014323	0.00255895	0.00219347	0.00598218	0.00780883	0.0134707	49
20	0.002482	0.437179	0.000958817	0.000987735	0.00298531	0.000931176	0	0.00806523	0.0255633	25

## Sheet: A12
Subclonal cluster number	a	c	d	Z	Y	X	W	V	U	46dptd - Serum	Aut - Serum	46dptd - Whole	number of SNV/indels
1	0	0.00482237	0.00262116	0.0435986	0.0439638	0.0225836	0	0	0.00570255	0.25	0.25	0.25	4
2	0.861624	1.12445	0.0446421	0.0777658	0.100936	0.143694	0.0701515	0.0567164	0.0357512	0.932571	0.906676	1	4
3	0.988735	0.831159	0.00339075	0.0069252	0.0753186	0.0357784	0.0197282	0.001904	0.0043537	0.600639	0.398178	0.151465	21
4	1.02931	0.669271	0	0	0	0	0	0	0.00580286	0.563367	0.330728	0.0857899	18
5	0.969014	0.944389	0.941469	0.759874	0.916187	1.01698	0.00719573	0.628472	0.817972	0.611705	0.386545	0.166667	18
6	1.00021	0.992651	1.04786	1.01651	1.08003	0.896711	1.21352	0.804176	0.966677	0.51127	0.383834	0.0407	14
7	1.02675	1.00219	1.01277	1.03287	1.2436	1.18418	0	0.848034	1.05448	0.622355	0.507572	0.0786546	19
8	0.973541	1.06876	1.03963	0.762821	1.37032	1.29984	0	0.356785	1.01085	0.598646	0.425925	0.156495	6
9	1.02169	1.02859	0.975144	1.09308	1.15019	0.725098	0.0166889	0.857815	1.02752	0.604941	0.425947	0.0481561	45
10	0.971108	0.847743	0.934987	0	0.347283	0.440748	0	0	0	0.460075	0.434253	0.2	5
11	1.02115	1.13527	0.000267403	0.00346376	0	0.00929958	0.00121036	0.00184775	0	0.543352	0.463333	0.0578439	30
12	1.0201	1.20074	0	0	0.211986	0.0819578	0.0057897	0	0	0.654297	0.338301	0	9
13	0.000956995	0.000707659	0.441203	0.0024907	0.00862857	0.00550662	0.00516669	0	0.00871182	0.00892768	0.003596	0.087304	32
14	0.000831951	0.000263315	0.992427	0.00450652	0.00929234	0.00568165	0.0169239	0.00320852	0.0036881	0.0114875	0.0111811	0.0925164	66
15	0	0	0.954793	0.0069295	0.048116	0.293459	0	0.0185144	0.00994172	0.0321422	0.0345317	0.085185	12
16	0.085197	0.197899	0.0784262	0.0720484	0.0709356	0.182379	0.104954	0.0177496	0.085968	0.745263	0.90868	1	6

## Sheet: A17
Subclonal cluster number	a	c	d	e	f	Z	Y	X	W	V	U	Aut - CSF	Aut - Serum	number of SNV/indels
1	0.00123288	0.000905777	0.0111687	0.0199296	0.0447852	0.0158143	0.0112168	0.00452364	0.0112449	0.0447984	0.00402647	0.00449266	0.0382024	16
2	0.000829389	0.00159089	0.000678189	0.000802393	0.928365	0.0034921	0.0099479	0.00284801	0.000794781	0.00734613	0.00273872	0.00611031	0.056926	61
3	0.336822	0	0	0	0.000101445	0.00313233	0.0113177	0.00291941	0.00155269	0.000736811	0.00116449	0.000236496	0.0111281	39
4	0	0.000296767	0	0.816554	0.000793262	0	0.0163297	0.0101202	0	0	0.00614917	0.381069	0.00913783	17
5	0.000536564	0.00813215	0.00132107	0.994141	0.021466	0.00330162	0.00603815	0	0.00170023	0.00616376	0	0.362826	0.0214816	53
6	0.887807	0.000468757	0.000411499	0.000427794	0.000514429	0.00446672	0.0071071	0.00506603	0.00122969	0.00722008	0.0025384	0.00114223	0.0265073	135
7	0.918496	0.00113505	0.138771	0.00115536	0.00420926	0.00135214	0.0195516	0	0.000297555	0.00327764	0.00145751	0.500229	0.402918	33
8	0.981802	1.00469	0.99628	1.01374	0.997945	0.00600777	0.928643	0.66923	0.00456967	0.00639173	1.13871	1.1415	0.997307	49
9	1.00695	0.987704	0.995853	1.03045	1.00951	0.00562175	0.00114996	0.00441478	0	0.013749	0.00240485	1.0822	0.990238	33
10	1.00514	1.00197	0.973165	0.982481	0.989849	0.741118	1.05337	0.950838	0.00467342	0.947142	1.12115	1.0696	0.988938	32
11	0.992933	0.990664	0.987358	0.994461	0.985997	1.01071	1.2079	0.93352	1.01384	1.73111	1.10606	1.04642	0.934471	21
12	0.00117499	0.000405937	0.456407	0.000396462	0.000310501	0.00386814	0.00642448	0.00190114	0.000495975	0.00209988	0.00244506	0.00488154	0.0172636	132
13	0.00148515	0.28324	0	0	0.000236395	0.00356592	0.0141184	0.00405178	0.00191942	0.00170242	0.002209	0.000673898	0.00252947	22
14	0.00183274	0.557514	0.0265777	0	0.561096	0	0.0161809	0	0	0	0.00048107	0.0347916	0.277443	13
15	0.00129155	0.741347	0	0.000838704	0.000999956	0.00808315	0.0163906	0.00916298	0.00219014	0.00916285	0.000534108	0.001456	0.021993	39
16	0.0013473	0.91009	0.00575925	0.00331676	0.940799	0.00404841	0.00981673	0.00356657	0.00189544	0.00713714	0.00302349	0.0559143	0.451308	103
17	0.00106843	0.91764	0.226949	0.000304872	0.954285	0.00503009	0.0150591	0.00506506	0.00187683	0.0109827	0.00195581	0.0683379	0.425047	57
18	0.00996937	0.909823	0.801613	0.973924	0.906828	0.000696258	0.00811092	0	0	0	0	0.603203	0.624248	15

## Sheet: A21
Subclonal cluster number	c	d	f	e	a	g	h	i	j	Z	Y	number of SNV/indels
1	0	0	0	0	0	0	0	0	1.01	0.01	0	76
2	0	0	0	0	0	0	0	0.16	0	0.3	0.05	10
3	0	0	0.01	0	0	0	0	0.98	0	0.08	0.01	66
4	0	0	0	0	0	0	0.42	0	0	0.02	0.01	58
5	0.13	0.05	0.08	0.08	0.05	0.09	0.24	0.06	0.05	0.02	0.16	9
6	0	0	0	0	0	0.3	0	0	0	0.04	0.01	50
7	0	0	0	0	0.56	0	0	0	0	0.01	0.01	59
8	0	0	0	0	0.98	0	0	0	0	0.03	0	55
9	0.98	0.03	0	0.96	0	0.97	0.97	0	0	0.01	1.01	68
10	0.97	0.99	0.01	0.98	1	0.96	0.98	0	0	0.01	0.94	62
11	0.99	0.98	0.01	0.97	0.99	0.96	0.97	0.98	1.01	0	0.95	62
12	0.99	1.01	0.05	0.99	1.04	0.98	0.97	1.04	0	0	1.05	16
13	0	0	0	0.5	0	0	0	0	0	0.06	0.02	17
14	0.94	0.95	0.96	0.95	0.92	0.93	0.96	0.95	0.99	0	0.87	31
15	0.98	1	0.98	0.98	1	0.97	1	1	1.03	1	1.06	70
16	0.1	0	0	0.66	0	0.42	0.01	0	0	0	0.15	16
17	0	0	0.97	0	0	0	0	0	0	0.05	0.01	18
18	0	0.96	0	0	0	0	0	0	0	0.04	0.01	74
19	0.37	0	0	0	0	0	0	0	0	0.05	0.01	33

## Sheet: A22
Subclonal cluster number	a	c	e	f	h	k	e	g	i	j	Y	Z	Aut - Clotted	448dptd - Serum	Aut - Serum	number of SNV/indels
1	0.863056	0.00205538	0.00249238	0.00152965	0.031572	0.00209402	0.00234281	0.00769302	0.00320761	0.187847	0.00629589	0.00787187	0.0771802	0.286522	0.743438	97
2	0.888365	0.00675253	0.00476076	0.00396742	0.0289761	0.00482549	0.449553	0.292665	0.00909759	0.298449	0.0105889	0.0052422	0.146634	0.361281	0.958188	68
3	0.000241466	0.000565213	0.000810769	0.000429295	0.00170088	0.00118343	0.000501661	0.00094322	0.625334	0.00100981	0.00272181	0.00514001	0.110183	0.00257202	0.00118466	90
4	0.00146513	0.00174415	0.0825669	0.00170178	0.0163716	0.00245803	0.00117524	0.456796	0.0056249	0.220858	0.00455773	0.0102149	0.0787858	0.0300329	0.0036077	211
5	0.00741988	0.00103322	0.00109034	0.0015007	0.000864023	0.00139316	0.3674	0.00207361	0.000881482	0.0213917	0.00689179	0.0048862	0.0929457	0.00678334	0.0300148	81
6	0.000761394	0.000605921	0.00109334	0.000924744	0.128573	0.399244	0.00103587	0.00148948	0.00846515	0.000766179	0.00401337	0.00298475	0.094328	0.013088	0.0021612	151
7	0.000559672	0.00508933	0.000636538	0.000488724	0.39283	0.860025	0.000427519	0.00259107	0.938463	0.00103465	0.00385816	0.00478198	0.0573981	0.0111447	0.00321023	120
8	0.000797064	0.000655274	0.000656859	0.0009415	0.506648	0.0533422	0.000517408	0.000805685	0.00658865	0.000995862	0.00439024	0.00301537	0.0749411	0.0133131	0.0020299	163
9	0.000533455	0.107416	0.00349637	0.00210468	0.523211	0.0606381	0.00443329	0.0044808	0.00266365	0.0210179	0.460848	0.0795911	0.108838	0.0666434	0.00403051	27
10	0.00030059	0.000409353	0.000746081	0.730116	0.000506189	0.000878828	0.000426492	0.00157424	0.00050815	0.000756473	0.00382262	0.00431482	0.0400485	0.00724379	0.0016234	76
11	0.980855	0.00274019	0.0329836	0.969161	0.473545	0.924937	0.992624	0.347241	0.958259	0.319353	0.000146989	0.00286063	0.096868	0.360583	0.985083	193
12	0.982701	0.0225223	0.0375714	0.962771	0.438591	0.900221	0.943503	0.327513	0.911586	0.315477	0.0559159	0.0471358	0.283093	0.331072	0.955479	48
13	0.986675	0.352144	0.703479	0.986218	1.008	0.971312	0.966608	0.978	0.965939	0.958108	0.976305	0.928263	0.138441	0.291923	0.954842	23
14	0.000467115	0.00046227	0.000291743	0.216316	0.000547844	0.000279506	0	0.000764214	0	0.000335079	0.00456641	0.0019339	0.0648306	0	0.00196245	24
15	0.990372	0.95234	0.760293	0.958968	0.97704	0.962024	0.994439	0.964067	0.947354	0.940061	1.0422	0.888226	0.149799	0.344615	0.96382	25
16	0.975297	0.975241	0.991155	0.981935	0.95954	0.993881	0.984165	0.97333	0.974345	0.982279	0.979994	0.944202	0.0703862	0.571711	1.02849	90
17	0.0545515	0.0101087	0.00205031	0.979374	0.0024858	0.00226167	0.53308	0.00298481	0.00612738	0.00161898	0.00261058	0.00709491	0.099004	0.020201	0.0252574	111
18	0.00119998	0.00117126	0.204898	0.000936085	0.000535661	0.000974255	0.000918147	0.00433127	0.0010915	0.0121329	0.00380955	0.00133639	0.0755686	0.0307178	0.00325473	72
19	0.000490137	0	0.658903	0.0013144	0.001274	0.00189977	0.000749841	0.06718	0.00632406	0.192396	0.00666419	0.00473187	0.0726735	0.0307819	0.00344983	119
20	0.000418	0.323544	0.00095292	0.00125554	0.0007065	0.000734763	0.000884388	0.00104802	0.00055944	0.000386689	0.00239598	0.00578868	0.0548238	0.00363266	0.00125955	93
21	0.246654	0.00119564	0.0015447	0.00151067	0.00116448	0.00151033	0.00112217	0.00693475	0.00150141	0.00228164	0.00756477	0.0159505	0.109408	0.0255847	0.0196578	115
22	0.00459144	0.146537	0.665274	0.00141479	0.00155519	0.00153636	0.00130084	0.0956055	0.00422639	0.184017	0.00937819	0.0178127	0.103029	0.0780905	0.00362721	35

## Sheet: A24
Subclonal cluster number	a	c	d	e	Z	Y	X	W	V	U	T	S	R	Aut - Whole	number of SNV/indels
1	0.0077053	0.0144117	0.0171648	0	0.00140056	0.293252	0.00805175	0.01802	0.00902551	0.05997	0.066118	0.00245902	0.033856	0.014733	10
2	0.530248	0.958558	0.997896	0.988948	0.0154778	0.0300731	0.00380914	0.00437339	0.00288663	0	0.0138308	0.00851553	0.016196	0.863204	64
3	0.00188619	0.00546052	0.00205644	0.594267	0.00701189	0.0293452	0.00277682	0.00459152	0.00518392	0.00793596	0.00282658	0.00325875	0.00765379	0.0273083	112
4	0.817323	0.958439	0.975829	0.965717	0.0580265	0.131746	0.0327567	0.03835	0.0383828	0.0644586	0.0457135	0.0183623	0.0914802	1.13436	13
5	0.878575	0.996525	1.05325	0.989765	0.728205	0	0.955143	0.84432	1.03677	0.950818	1.0797	0.527397	0.884127	1.21132	9
6	0.950495	1.00562	1.00243	1.01595	0.00304925	0	0.000265863	0	0	0.0191059	0.00217486	0	0	1.28701	22
7	0.975412	0.971415	1.00762	0.970606	1.52063	2.06995	0.988362	1.0591	1.11923	1.09805	1.25322	0.770958	0.977986	1.57838	9
8	0.996621	0.96679	1.00455	0.948602	1.4411	1.31119	1.04094	0.985102	1.09758	1.19803	1.1709	1.74158	1.8479	1.86109	8
9	1.06381	1.01514	0.999441	1.05913	0.562862	0.078632	1.03707	0.934362	1.19606	1.43628	1.08604	1.12156	1.04834	1.41875	11
10	0.00754335	0.0204363	0.630634	0.00398575	0.00978099	0.0486855	0.00494695	0.00649284	0.00512469	0.0152047	0.020056	0.00588895	0.00925782	0.0222153	67
11	0.129456	0.461849	0.166631	0.00456131	0	0	0	0	0	0	0	0	0	0.103875	15
12	0.136512	0.458336	0.11439	0.00850495	0.0384734	0.121683	0.00662493	0.0133461	0.0217998	0	0.00602125	0.00735138	0.0387284	0.152201	10
13	0.174363	0.0521746	0.0515914	0.218529	0.0868403	0.304084	0.0407504	0.0645053	0.0630281	0.0715019	0.0842143	0.0510431	0.105027	0.24196	20
14	0.168953	0.565101	0.782148	0.0202433	0.00375022	0.00982095	0.00386411	0.00288943	0.0011074	0	0.00657351	0.000329598	0	0.155717	41
15	0.177508	0.591639	0.780915	0.0473915	0.0704645	0.124419	0.0299817	0.0408701	0.0380188	0.101645	0.0794028	0.0193223	0.0295068	0.319921	10
16	0.200547	0.83718	0.871992	0.081706	0	0	0.000455621	0.000680355	0.00302124	0.0100865	0	0	0	0.260238	17
17	0.28709	0.00379664	0.00133646	0.000477162	0.0115307	0.0244706	0.00315195	0.0039938	0.00470977	0	0.0100175	0.00288692	0.00881043	0.175338	71

## Sheet: A29
Subclonal cluster number	a	c	Aut - CSF	number of SNV/indels
1	0	0.25	0.06	33
2	1.01	0.95	0.82	142
3	0	0.47	0.16	64
4	0.03	0.88	0.08	12
5	0.02	0.09	0.1	21
6	0.38	0.01	0.21	29
7	0.88	0.29	0.57	42
8	0.86	0.56	0.53	47
9	0.94	0	0.25	76

## Sheet: A31
Subclonal cluster number	a	c	d	e	f	U	W	V	Z	Y	X	1186dptd - Serum	186dptd - Plasma	Aut - Serum	Aut - Plasma	number of SNV/indels
1	0.957206	0.164383	0.854221	0.312417	0.765872	0.00465684	0.0149512	0.0101879	0.754181	0.00447251	0.0704109	0.105263	0.0526316	0.548671	0.612504	19
2	0	0.00252668	0.00192469	0.207064	0.00167129	0.00204734	0.0146175	0	0	0	0.000746323	0	0	0.00230872	0.00106818	9
3	0.979423	0.282888	0.902584	0.647523	0.948765	0.00316555	0.0429904	0.00382943	0.821124	0.00353118	0.0767966	0.025	0.075	0.67087	0.718066	40
4	0.993892	0.578625	0.950691	0.918003	0.997801	0.00830154	0.0920051	0.00907631	0.864635	0.00463651	0.131814	0.0350877	0.140351	1.06007	0.95485	57
5	1.02298	0.52167	0.953589	0.928915	1.00009	0.00719275	0.649017	0.00789511	0.860861	0.00845529	0.10706	0.0992611	0.290498	0.954123	0.877108	20
6	0.998234	0.902842	0.997435	1.02338	0.98592	0.804614	0.935707	0.910048	0.787021	0.909805	0.876039	0.333333	0.47398	0.769626	0.763624	6
7	0.989952	0.889288	0.931334	0.978498	1.00092	0.921479	0.89838	0.881428	1.06159	0.923553	0.89478	0.0689655	0.235454	0.948143	0.943241	29
8	0.00149636	0.000913612	0.332088	0.00119257	0.00183989	0.00831639	0.00403172	0.0132823	0	0.00147198	0.00651088	0.0666667	0.0666667	0.00600245	0.00655603	15
9	0.00350713	0.690545	0.00270038	0	0.00357977	0.00789067	0.00361842	0	0	0.0348455	0.0119653	0.2	0	0.000998086	0.00136055	5
10	0	0.599426	0	0	0	0	0	0.0155376	0	0	0	0	0	0	0	11
11	0	0.905998	0	0	0	0	0	0.00184213	0	0.00267586	0	0	0	0	0	5
12	0	0.97635	0	0	0.000516071	0.00450443	0.0149254	0.80328	0.0012844	0.00527281	0.662087	0	0.0769231	0.000640806	0.000477313	13
13	0.00369301	1.01018	0.00477488	0.00223095	0.000766216	0.00503152	0.450861	0.805389	0.416037	0.879163	0.658783	0.0714286	0.142857	0.00186976	0.00060181	14
14	0	1.04414	0.000542766	0	0.000803531	0.964264	0.422655	0.91484	0.390426	0.937487	0.83218	0.0869565	0.173913	0.00250973	0.0188671	23
15	0.0321774	1.19341	0.0147496	0.0887961	0.0171835	0.971439	0.557512	0.9062	0.456152	0.800247	0.765938	0.4	0.2	0.0124956	0.0220015	5
16	0.350388	0.00677095	0.0153025	0.00353502	0.0921625	0.00500262	0.00301263	0.00301598	0.00127181	0	0.00315826	0.0625	0.0625	0.0858613	0.0806191	16
17	0.747477	0.0150561	0.0193416	0.041614	0.0851859	0.009961	0.00333866	0	0.762963	0	0	0	0	0.239146	0.299724	5

## Sheet: A32
Subclonal cluster number	a	c	d	e	f	Y	X	W	X	Z	1040dptd - Serum	1040dptd - Plasma	20dptd - Plasma	Aut - Serum	Aut - Plasma	Aut - CSF	number of SNV/indels
1	0.884717	0.0949526	0.981667	0.798689	0.952799	0.050253	0.00748066	0.00359579	0.0999419	0.959491	0.125	0.0322997	1.47895	1.39499	1.3408	0.670178	24
2	0.937983	0.0837504	0.950851	0.766223	1.01657	0.779474	0.897049	0.000391589	0.0888881	0.940487	0.0232558	0	1.40547	1.34594	1.27239	0.720864	43
3	1.0241	0.097873	0.950585	0.78392	0.96051	0.959237	0.958271	0.0146063	0.115833	0.941318	0.206897	0.0496047	1.43819	1.34573	1.36372	0.742221	29
4	0.00349863	0.00196651	0.00805034	0.0034155	0.575503	0.00439232	0.00577035	0.00488407	0.00540392	0.00528866	0.166552	0.0386165	0.0557843	0.06185	0.0564117	0.0570198	51
5	0.000623195	0.000382885	0.00097255	0.573067	0.000980815	0.0023148	0.00222383	0.0032188	0.00882041	0.0106232	0	0.00971817	0.0686128	0.0588163	0.0486273	0.0124424	70
6	0.941907	1.01143	0.883851	0.976446	0.916412	0.800999	0.994578	0.00531025	0.700387	1.0247	0	0	1.40422	1.36149	1.24028	0.559524	8
7	0.994422	1.02165	1.04419	0.987858	1.0047	0.964612	0.991946	0.993299	0.938477	1.03384	0.0344828	0.0344828	1.52206	1.45869	1.5134	0.934623	29
8	0.0010865	0.00119767	0.716576	0.00153296	0.111179	0.00290567	0.00198595	0.00234561	0.00208174	0.0015292	0.0353104	0	0.0199097	0.0254149	0.0234999	0.00317884	107
9	0	0.214554	0.000727601	0.0505194	0	0.0068521	0.00221906	0.0003276	0.00118354	0.00489426	0	0	0.00125185	0.0036265	0.00121818	0	20
10	0.000773145	0.644414	0.00444796	0.152317	0.00017522	0.00666319	0.00175299	0.000946819	0.00127696	0.00296415	0.0328283	0.0116496	0.00057145	0.00134927	0.0011793	0	88
11	0.00112794	0.895608	0.00211305	0.208029	0.000570426	0.0104165	0.00251973	0.0036334	0.01154	0.00336574	0.0324698	0.00401365	0.00126963	0.00268284	0.00119578	0	151
12	0.910778	0.0878372	0.0121346	0.0207185	0.0363895	0.00534891	0.00304217	0.00703822	0.00438699	0.00382493	0.0625	0.0133547	0.331192	0.334194	0.324696	0.238961	48
13	0.922147	0.175613	0.000919574	0.0189222	0.660892	0.0035023	0.00185332	0.00264693	0.00391061	0.00866899	0	0	0.586338	0.565652	0.613607	0.457686	15

## Sheet: A34
Subclonal cluster number	c	d	e	a	Z	X	Y	4040dptd - Serum	Aut - Serum	Aut - Plasma	number of SNV/indels
1	0.00141339	0.00148312	0.0383826	0.00128196	0.00704927	0.0131583	0.00940715	0.157895	0.00893176	0.00564859	19
2	0.331755	0.0177148	0.000438978	0.0016482	0.000163527	0.00246945	0.000589931	0	0.0165405	0.0151246	52
3	0.000630934	0.00100172	0.00164141	0.197648	0.00142623	0.00366933	0.00142812	0	0.0433278	0.0539512	47
4	0.000433851	0.0001562	0.000377189	0.466096	0.00112628	0.00647353	0.00334001	0	0.226914	0.250954	28
5	0.599713	0.0167804	0.00106049	0.000583364	0.00121319	0.00178762	0.00161381	0	0.00642678	0.0039308	143
6	0.000378284	0.000777711	0.000801329	0.941237	0.00170186	0.000520789	0.00152605	0.00567279	0.887933	0.931375	113
7	0.979158	0.126827	0.000782389	0.00142783	0.00301551	0.00264268	0.00201807	0.0149254	0.0344064	0.0347829	67
8	0.990591	0.991341	0.00105274	0.0015495	0.00218768	0.00287229	0.0021408	0.0135879	0.0580681	0.0571312	95
9	0.971929	0.975617	0.00198355	0.953114	0.00313676	0.00280197	0.00330567	0.0168419	1.00335	1.03766	92
10	1.02648	1.02883	0	1.06902	0	0.00138323	0	0.0157828	1.00561	1.03601	36
11	0.995502	0.985609	0.99926	0.971029	0.971277	0.984951	1.0201	0.687813	1.015	1.04074	72
12	0.000603602	0.000786502	0.344879	0.000302103	0.000913292	0.00229809	0.00152534	0.0670426	0.000232899	0.000504928	28
13	0.000435251	0.0003625	0.697384	0	0.00118119	0.000727544	0.00239413	0.491584	0.00095478	0.000490784	41
14	0.00042539	0.000762897	1.00903	0	0.000452997	0.00116443	0.0016522	0.617681	0.000452034	0.000668838	36
15	0.000307673	0.000580112	0.987931	0.000536257	0.966126	0.959916	0.999472	0.584728	0.00105243	0.00067625	44
16	0.000480451	0.186746	0.000114768	0.000440178	0.000621038	0.00175079	0.00130895	0	0.00177504	0.00181753	54
17	8.50158e-05	0.576074	0.0002652	0.000380366	0.00350766	0.00407878	0.00201058	0	0.00570294	0.00511566	76
18	0.00163193	0.839596	0.000542402	0.000401403	0.00294719	0.00471941	0.00302164	0.0103563	0.0143005	0.0151454	71
19	0.162879	0.00151626	0.0015045	0	0.00181573	0.000799872	0.00112375	0	0.00317627	0.00144928	19
