# Supplementary material for: Prostate cancer evolution from multilineage primary to single lineage metastases with implications for liquid biopsy
Source: Nat Commun. 2020 Oct 8;11:5070. doi: 10.1038/s41467-020-18843-5 (PMC7545111; doi:10.1038/s41467-020-18843-5)
Supplement: Supplementary file 4 — Supplementary Data 2 [file 41467_2020_18843_MOESM4_ESM.xlsx]

## Sheet: Supp Data 2 - Sample Summary
Sample Group	SampleName in StudyIdentifier/CaseNumber-Tissue Reagent ID-Human Readable Name format" Where "PD" numbers are appended, these Sanger Institute identifiers of samples and data first reported in Gundem et al Nature 2015, and stored in the European Genome Archive and used as foundation for this study abbreviations: NL-noncancerous, Aut-autopsy, ptd-prior to death, CSF-cerebrospinal fluid, GL-Gleason…	Alphabet letter Identifier in Woodcock et al TenMenDeep Main or Supplementary figures	Sample Notes separated by;	Data from TenMenDeep Study Uploaded to EGA 1=yes, 0=no	TenMenDeep EGA Data Group (A= Data central to findings in Woodcock et al, B= TenMenDeep Data not central to findings in Woodcock et al that may be useful for researchers in related studies. See Woodcock et al Methods)	TenMenDeep EGA submission fastq dataset (either ThruPLEX or Accel) See Methods.	Fastq files submitted to EGA	Fixation Method	DNA source type: frozen tissue or whole blood high molecular weight (HMW), Body Fluid serum, plasma, csf, or urine (BF), or PE (Paraffin Embedded tissue)	Granular Sample type CSF-cerebrospinal fluid MET-metastatic prostate cancer, CA-primary prostate cancer, NL-noncancerous tissue, BPH-benign prostatic hypertrophy	Phenotype associated with sample in EGA submission	FIMM: TenMenDeep or Gundem Study Phase(s), sequencing was done in phase 1a and 1b test phase, then phase 2 for the bulk of the sequencing	for paraffin blocks, surgical pathology number or for autopsy cases, year of autopsy (NA: Not Applicable)	unique processing sample set paraffin sample tally	Lysate Volume to FIMM (µl)	Quantifiler Total DNA (ng)	QuantifilerDNA conc. ng/µL	Yelena visual estimate of amt dissected tissue in tubes 2015-1-22	Laser Micrdissection from Glass or Membrane slides	ILSR BlockID	SlideID-ref slide	Leidos Scanscope Image ID	Leidos Scanscope Layer ROD (region of dissection) Number	Leidos Scanscope Layer ROD outline color	Leidos Scanscope Dissected Total Area µm2	GSB Visual Estimated Tumor (or PIN) Cell Fraction	Slide IDs associated by GSB with each cap	CapID	NCI Frederick GUID PHL#	NCI Frederick total number slides dissected	NCI Frederick Slide Thickness (microns)	NCI Frederick Quantifiler total ng yield	NCI Frederick Attograms DNA per mm3 calculated yield (areaXthicknessX#slidesX106	TAU: Nanodrop DNA conc ng/µl	TAU: Qubit DNA conc ng/µl (High Sens if nanodrop 120 or below otherwise Broad Range)	TAU: Qubit total DNA ng yield	TAU: ng DNA yield per microliter of original BF volume	Was DNA Sample Received by FIMM Sequencing Lab?	Did Sample start the NimbleGen any of the three (Accel, Thru, Kapa) capture processes at FIMM?	FIMM: Picogreen Concentration ng/µl	FIMM: Labchip DNA Analysis done (Yes/No)	FIMM: Labchip Approximate percentage of gDNA profile containing 100bp peak degraded DNA	FIMM: Labchip Approximate percentage of gDNA profile containing apoptotic ladder, peaks repeating at 180bp	FIMM: Labchip Approximate percentage gDNA profile containing sub-HMW fraction 1-10kb	FIMM: Labchip Approximate percentage gDNA profile containing HMW fraction (20kb ->)	FIMM: Labchip Approximate percentage gDNA profile containing smear profile, all fragment sizes present	FIMM: Labchip gDNA profile comment	FIMM: Thruplex or Kapa Batch	FIMM: Thru or Kapa Quantiy of DNA used in library prep (ng)
Noncancerous Whole Genome Sequence Germline Sequence reported in Gundem et al	A10-19920-LiverNL-PD11328b	Reference Normal	Reference NL WGS data for TenMenDeep from Gundem et al for A10, this was not sequenced again in TenMenDeep. This is in EGA EGAS00001000262.	0	#N/A	#N/A	NA	Frozen	HMW	germline reference	See EGAS00001000262	Gundem et al, 2015	NA	NA	NA	NA	NA	NA	NA	NA	NA	NA	NA	NA	NA	NA	NA	NA	NA	NA	NA	NA	NA	NA	NA	NA	NA	NA	NA	NA	No	NA	NA	NA	NA	NA	NA
	A12-19950-LiverNL-PD11333b	Reference Normal	Reference NL WGS data for TenMenDeep from Gundem et al for A12, this was not sequenced again in TenMenDeep. This is in EGA EGAS00001000262.	0	#N/A	#N/A	NA	Frozen	HMW	germline reference	See EGAS00001000262	Gundem et al, 2015	NA	NA	NA	NA	NA	NA	NA	NA	NA	NA	NA	NA	NA	NA	NA	NA	NA	NA	NA	NA	NA	NA	NA	NA	NA	NA	NA	NA	No	NA	NA	NA	NA	NA	NA
	A17-20204-KidneyNL-PD13412b	Reference Normal	Reference NL WGS data from Gundem et al for A17, this was not sequenced again in TenMenDeep. This is in EGA EGAS00001000262.	0	#N/A	#N/A	NA	Frozen	HMW	germline reference	See EGAS00001000262	Gundem et al, 2015	NA	NA	NA	NA	NA	NA	NA	NA	NA	NA	NA	NA	NA	NA	NA	NA	NA	NA	NA	NA	NA	NA	NA	NA	NA	NA	NA	NA	No	NA	NA	NA	NA	NA	NA
	A21-19893-LKidneyNL-PD12337b	Reference Normal	Identified at FIMM as tube FR08806567; TenMenDeep data available for this sample. Also WGS for Gundem et al used for NL reference, WGS data is in EGA EGAS00001000262.	0	#N/A	#N/A	NA	Frozen	HMW	germline reference	See EGAS00001000262	Gundem et al, 2015	NA	NA	NA	NA	NA	NA	NA	NA	NA	NA	NA	NA	NA	NA	NA	NA	NA	NA	NA	NA	NA	NA	NA	NA	NA	NA	NA	15.3	No	NA	NA	NA	NA	NA	NA
	A22-19931-LiverNL-PD11329b	Reference Normal	Reference NL WGS data from Gundem et al for A22, this was not sequenced again in TenMenDeep. This is in EGA EGAS00001000262.	0	#N/A	#N/A	NA	Frozen	HMW	germline reference	See EGAS00001000262	Gundem et al, 2015	NA	NA	NA	NA	NA	NA	NA	NA	NA	NA	NA	NA	NA	NA	NA	NA	NA	NA	NA	NA	NA	NA	NA	NA	NA	NA	NA	NA	No	NA	NA	NA	NA	NA	NA
	A24-19955-SpleenNL-PD11334b	Reference Normal	Reference NL WGS data from Gundem et al for A24, this was not sequenced again in TenMenDeep. This is in EGA EGAS00001000262.	0	#N/A	#N/A	NA	Frozen	HMW	germline reference	See EGAS00001000262	Gundem et al, 2015	NA	NA	NA	NA	NA	NA	NA	NA	NA	NA	NA	NA	NA	NA	NA	NA	NA	NA	NA	NA	NA	NA	NA	NA	NA	NA	NA	NA	No	NA	NA	NA	NA	NA	NA
	A29-19934-SpleenNL-PD11330b	Reference Normal	Reference NL WGS data from Gundem et al for A29, this was not sequenced again in TenMenDeep. This is in EGA EGAS00001000262.	0	#N/A	#N/A	NA	Frozen	HMW	germline reference	See EGAS00001000262	Gundem et al, 2015	NA	NA	NA	NA	NA	NA	NA	NA	NA	NA	NA	NA	NA	NA	NA	NA	NA	NA	NA	NA	NA	NA	NA	NA	NA	NA	NA	NA	No	NA	NA	NA	NA	NA	NA
	A31-19940-SpleenNL-PD11331b	Reference Normal	Reference NL WGS data from Gundem et al for A31, this was not sequenced again in TenMenDeep. This is in EGA EGAS00001000262.	0	#N/A	#N/A	NA	Frozen	HMW	germline reference	See EGAS00001000262	Gundem et al, 2015	NA	NA	NA	NA	NA	NA	NA	NA	NA	NA	NA	NA	NA	NA	NA	NA	NA	NA	NA	NA	NA	NA	NA	NA	NA	NA	NA	NA	No	NA	NA	NA	NA	NA	NA
	A32-19946-SpleenNL-PD11332b	Reference Normal	Reference NL WGS data from Gundem et al for A32, this was not sequenced again in TenMenDeep. This is in EGA EGAS00001000262.	0	#N/A	#N/A	NA	Frozen	HMW	germline reference	See EGAS00001000262	Gundem et al, 2015	NA	NA	NA	NA	NA	NA	NA	NA	NA	NA	NA	NA	NA	NA	NA	NA	NA	NA	NA	NA	NA	NA	NA	NA	NA	NA	NA	NA	No	NA	NA	NA	NA	NA	NA
	A34-19960-SpleenNL-PD11335b	Reference Normal	This is an alternate germline reference for A34 taken 11 years after the 11335f sample. This is in EGA EGAS00001000262.	0	#N/A	#N/A	NA	Frozen	HMW	germline reference	See EGAS00001000262	Gundem et al, 2015	NA	NA	NA	NA	NA	NA	NA	NA	NA	NA	NA	NA	NA	NA	NA	NA	NA	NA	NA	NA	NA	NA	NA	NA	NA	NA	NA	NA	No	NA	NA	NA	NA	NA	NA
	A34-20156-Blood391BNL-PD11335f	Reference Normal	Reference NL WGS data from Gundem et al for A34, this was not sequenced again in TenMenDeep. This is in EGA EGAS00001000262.	0	#N/A	#N/A	NA	Frozen	HMW	germline reference	See EGAS00001000262	Gundem et al, 2015	NA	NA	NA	NA	NA	NA	NA	NA	NA	NA	NA	NA	NA	NA	NA	NA	NA	NA	NA	NA	NA	NA	NA	NA	NA	NA	NA	NA	No	NA	NA	NA	NA	NA	NA
FIMM Female Reference Germline	FIMMX- Thruplex	Technical Reference	Finnish Female control sample	0	#N/A	#N/A	NA	None	HMW Control	whole blood	NA	all	NA	NA	NA	NA	NA	NA	NA	NA	NA	NA	NA	NA	NA	NA	NA	NA	NA	NA	NA	NA	NA	NA	NA	NA	NA	NA	NA	NA	No	NA	NA	NA	NA	NA	this is a standard HMW sample	M18	46
FIMM Female Reference Germline	FIMMX- Accel 1S	Technical Reference	Finnish Female control sample	0	#N/A	#N/A	NA	None	HMW Control	whole blood	NA	all	NA	NA	NA	NA	NA	NA	NA	NA	NA	NA	NA	NA	NA	NA	NA	NA	NA	NA	NA	NA	NA	NA	NA	NA	NA	NA	NA	NA	No	NA	NA	NA	NA	NA	this is a standard HMW sample
Body fluid samples	A10-21256-AutClottedBlood	body fluid DNA analysis, see Figure 6 and extended data figures	none	1	A	ThruPLEX	A10-21256-AutClottedBlood_R1.trimmed.ega.fastq.gz, A10-21256-AutClottedBlood_R2.trimmed.ega.fastq.gz	Frozen	BF	whole blood	body fluid, see sample details in publication supplementary table	2	NA	NA	NA	NA	NA	NA	NA	NA	NA	NA	NA	NA	NA	NA	NA	NA	NA	NA	NA	NA	NA	1.75	33.6	7560	7.56	Yes	Yes	34.882	Yes	0	20	0	80	0	mostly HMW with clear apo ladder	M11	44
	A10-21257-AutSerum	body fluid DNA analysis, see Figure 6 and extended data figures	none	1	A	ThruPLEX	A10-21257-AutSerum_R1.trimmed.ega.fastq.gz, A10-21257-AutSerum_R2.trimmed.ega.fastq.gz	Frozen	BF	serum	body fluid, see sample details in publication supplementary table	2	NA	NA	NA	NA	NA	NA	NA	NA	NA	NA	NA	NA	NA	NA	NA	NA	NA	NA	NA	NA	NA	2.61	16.2	324	0.216	Yes	Yes	13.138	Yes	0	60	40	0	0	All DNA below HMW, clear apo ladder	M11	47
	A10-21258-AutWholeBlood	body fluid DNA analysis, see Figure 6 and extended data figures	none	1	A	ThruPLEX	A10-21258-AutWholeBlood_R1.trimmed.ega.fastq.gz, A10-21258-AutWholeBlood_R2.trimmed.ega.fastq.gz	Frozen	BF	whole blood	body fluid, see sample details in publication supplementary table	2	NA	NA	NA	NA	NA	NA	NA	NA	NA	NA	NA	NA	NA	NA	NA	NA	NA	NA	NA	NA	NA	1.67	21	1050	0.291667	Yes	Yes	13.829	Yes	5	40	45	0	0	apo ladder and sub-HMW	M11	50
	A12-21261-46dptdSerum	body fluid DNA analysis, see Figure 6 and extended data figures	none	1	A	ThruPLEX	A12-21261-46dptdSerum_R1.trimmed.ega.fastq.gz, A12-21261-46dptdSerum_R2.trimmed.ega.fastq.gz	Frozen	BF	serum	body fluid, see sample details in publication supplementary table	2	NA	NA	NA	NA	NA	NA	NA	NA	NA	NA	NA	NA	NA	NA	NA	NA	NA	NA	NA	NA	NA	2.99	12.3	307.5	0.236538	Yes	Yes	9.757	Yes	0	70	30	0	0	Strong ladder, clear sub-HMW fraction	M15	39
	A12-21263-AutSerum	body fluid DNA analysis, see Figure 6 and extended data figures	none	1	A	ThruPLEX	A12-21263-AutSerum_R1.trimmed.ega.fastq.gz, A12-21263-AutSerum_R2.trimmed.ega.fastq.gz	Frozen	BF	serum	body fluid, see sample details in publication supplementary table	2	NA	NA	NA	NA	NA	NA	NA	NA	NA	NA	NA	NA	NA	NA	NA	NA	NA	NA	NA	NA	NA	2.02	630	15750	3.15	Yes	Yes	10.867	Yes	0	75	25	0	0	Strong ladder, clear sub-HMW fraction	M15	43
	A12-21264-46dptdWholeBlood	body fluid DNA analysis, see Figure 6 and extended data figures	none	1	A	ThruPLEX	A12-21264-46dptdWholeBlood_R1.trimmed.ega.fastq.gz, A12-21264-46dptdWholeBlood_R2.trimmed.ega.fastq.gz	Frozen	BF	whole blood	body fluid, see sample details in publication supplementary table	2	NA	NA	NA	NA	NA	NA	NA	NA	NA	NA	NA	NA	NA	NA	NA	NA	NA	NA	NA	NA	NA	1.84	86	19350	12.0938	Yes	Yes	17.124	Yes	0	0	0	100	0	textbook HMW	M15	41
	A17-21265-AutCSF	body fluid DNA analysis, see Figure 6 and extended data figures	none	1	A	ThruPLEX	A17-21265-AutCSF_R1.trimmed.ega.fastq.gz, A17-21265-AutCSF_R2.trimmed.ega.fastq.gz	Frozen	BF	CSF	body fluid, see sample details in publication supplementary table	2	NA	NA	NA	NA	NA	NA	NA	NA	NA	NA	NA	NA	NA	NA	NA	NA	NA	NA	NA	NA	NA	2.45	3.07	46.05	0.01535	Yes	Yes	3.284	Yes	0	50	0	0	50	100bp peak + smear	M15	26
	A17-21266-AutPleuralFluid	body fluid DNA analysis, see Figure 6 and extended data figures	none	0	#N/A	#N/A	NA	Frozen	BF	pleural fluid	body fluid, see sample details in publication supplementary table	2	NA	NA	NA	NA	NA	NA	NA	NA	NA	NA	NA	NA	NA	NA	NA	NA	NA	NA	NA	NA	NA	1.91	0.88	39.6	0.00792	Yes	Yes	1.575	Yes	0	100	0	0	0	strong ladder	M15	13
	A17-21267-AutSerum	body fluid DNA analysis, see Figure 6 and extended data figures	none	1	A	ThruPLEX	A17-21267-AutSerum_R1.trimmed.ega.fastq.gz, A17-21267-AutSerum_R2.trimmed.ega.fastq.gz	Frozen	BF	serum	body fluid, see sample details in publication supplementary table	2	NA	NA	NA	NA	NA	NA	NA	NA	NA	NA	NA	NA	NA	NA	NA	NA	NA	NA	NA	NA	NA	3.23	5.45	136.25	0.973214	Yes	Yes	4.501	Yes	0	80	0	0	20	strong ladder + smear	M15	36
	A22-21268-AutClottedBlood	body fluid DNA analysis, see Figure 6 and extended data figures	Background noise pattern of detected cancer variants as shown in Supporting Data Table 8.	1	B	ThruPLEX	A22-21268-AutClottedBlood_R1.trimmed.ega.fastq.gz, A22-21268-AutClottedBlood_R2.trimmed.ega.fastq.gz	Frozen	BF	whole blood	body fluid, see sample details in publication supplementary table	2	NA	NA	NA	NA	NA	NA	NA	NA	NA	NA	NA	NA	NA	NA	NA	NA	NA	NA	NA	NA	NA	1.87	346	50170	25.085	Yes	Yes	19.261	Yes	0	0	0	100	0	textbook HMW	M15	46
	A22-21269-AutPericardialFluid	body fluid DNA analysis, see Figure 6 and extended data figures	none	0	#N/A	#N/A	NA	Frozen	BF	pericardial fluid	body fluid, see sample details in publication supplementary table	2	NA	NA	NA	NA	NA	NA	NA	NA	NA	NA	NA	NA	NA	NA	NA	NA	NA	NA	NA	NA	NA	1.84	18	990	0.260526	Yes	Yes	15.419	Yes	0	0	0	100	0	HMW	M15	49
	A22-21270-448dptdSerum	body fluid DNA analysis, see Figure 6 and extended data figures	none	1	A	ThruPLEX	A22-21270-448dptdSerum_R1.trimmed.ega.fastq.gz, A22-21270-448dptdSerum_R2.trimmed.ega.fastq.gz	Frozen	BF	serum	body fluid, see sample details in publication supplementary table	2	NA	NA	NA	NA	NA	NA	NA	NA	NA	NA	NA	NA	NA	NA	NA	NA	NA	NA	NA	NA	NA	3.71	3.6	72	0.09	Yes	Yes	1.308	Yes	0	0	0	0	100	weak smear	M15	10
	A22-21271-AutSerum	body fluid DNA analysis, see Figure 6 and extended data figures	none	1	A	ThruPLEX	A22-21271-AutSerum_R1.trimmed.ega.fastq.gz, A22-21271-AutSerum_R2.trimmed.ega.fastq.gz	Frozen	BF	serum	body fluid, see sample details in publication supplementary table	2	NA	NA	NA	NA	NA	NA	NA	NA	NA	NA	NA	NA	NA	NA	NA	NA	NA	NA	NA	NA	NA	2.66	33	825	0.20625	Yes	Yes	14.313	Yes	0	90	10	0	0	strong ladder + sub-HMW	M15	46
	A24-21272-AutWholeBlood	body fluid DNA analysis, see Figure 6 and extended data figures	none	1	A	ThruPLEX	A24-21272-AutWholeBlood_R1.trimmed.ega.fastq.gz, A24-21272-AutWholeBlood_R2.trimmed.ega.fastq.gz	Frozen	BF	whole blood	body fluid, see sample details in publication supplementary table	2	NA	NA	NA	NA	NA	NA	NA	NA	NA	NA	NA	NA	NA	NA	NA	NA	NA	NA	NA	NA	NA	2.75	20.2	505	0.168333	Yes	Yes	12.448	Yes	0	80	10	10	0	strong apo + HMW	M15	40
	A29-21273-311dptdPlasmaBuffCoat	body fluid DNA analysis, see Figure 6 and extended data figures	none	0	#N/A	#N/A	NA	Frozen	BF	plasma	body fluid, see sample details in publication supplementary table	2	NA	NA	NA	NA	NA	NA	NA	NA	NA	NA	NA	NA	NA	NA	NA	NA	NA	NA	NA	NA	NA	1.85	22.7	1021.5	10.215	Yes	Yes	11.954	Yes	0	0	50	50	0	HMW	M15	48
	A29-21274-409dptdUrine	body fluid DNA analysis, see Figure 6 and extended data figures	Background noise pattern of detected cancer variants as shown in Supporting Data Table 8.	1	B	ThruPLEX	A29-21274-409dptdUrine_R1.trimmed.ega.fastq.gz, A29-21274-409dptdUrine_R2.trimmed.ega.fastq.gz	Frozen	BF	urine	body fluid, see sample details in publication supplementary table	2	NA	NA	NA	NA	NA	NA	NA	NA	NA	NA	NA	NA	NA	NA	NA	NA	NA	NA	NA	NA	NA	3.48	6.55	163.75	0.0209936	Yes	Yes	7.117	Yes	0	0	0	0	100	weak smear	M15	50
	A29-21275-AutUrine	body fluid DNA analysis, see Figure 6 and extended data figures	Background noise pattern of detected cancer variants as shown in Supporting Data Table 8.	1	B	ThruPLEX	A29-21275-AutUrine_R1.trimmed.ega.fastq.gz, A29-21275-AutUrine_R2.trimmed.ega.fastq.gz	Frozen	BF	urine	body fluid, see sample details in publication supplementary table	2	NA	NA	NA	NA	NA	NA	NA	NA	NA	NA	NA	NA	NA	NA	NA	NA	NA	NA	NA	NA	NA	2.74	22.9	572.5	0.0880769	Yes	Yes	8.926	Yes	0	0	50	50	0	HMW	M15	36
	A29-21276-AutCSF	body fluid DNA analysis, see Figure 6 and extended data figures	Background noise pattern of detected cancer variants as shown in Supporting Data Table 8.	1	A	ThruPLEX	A29-21276-AutCSF_R1.trimmed.ega.fastq.gz, A29-21276-AutCSF_R2.trimmed.ega.fastq.gz	Frozen	BF	CSF	body fluid, see sample details in publication supplementary table	2	NA	NA	NA	NA	NA	NA	NA	NA	NA	NA	NA	NA	NA	NA	NA	NA	NA	NA	NA	NA	NA	2.84	7.17	179.25	0.0284524	Yes	Yes	6.635	Yes	0	0	0	0	100	weak smear	M15	37
	A31-21277-1186dptdSerum	body fluid DNA analysis, see Figure 6 and extended data figures	none	1	A	ThruPLEX	A31-21277-1186dptdSerum_R1.trimmed.ega.fastq.gz, A31-21277-1186dptdSerum_R2.trimmed.ega.fastq.gz	Frozen	BF	serum	body fluid, see sample details in publication supplementary table	2	NA	NA	NA	NA	NA	NA	NA	NA	NA	NA	NA	NA	NA	NA	NA	NA	NA	NA	NA	NA	NA	3.78	1.78	44.5	0.0276398	Yes	Yes	1.37	Yes	0	0	0	0	100	weak smear	M15	11
	A31-21278-1186dptdPlasma	body fluid DNA analysis, see Figure 6 and extended data figures	none	1	A	ThruPLEX	A31-21278-1186dptdPlasma_R1.trimmed.ega.fastq.gz, A31-21278-1186dptdPlasma_R2.trimmed.ega.fastq.gz	Frozen	BF	plasma	body fluid, see sample details in publication supplementary table	2	NA	NA	NA	NA	NA	NA	NA	NA	NA	NA	NA	NA	NA	NA	NA	NA	NA	NA	NA	NA	NA	3.5	5.65	113	0.0565	Yes	Yes	3.289	Yes	0	0	0	0	100	weak smear	M15	26
	A31-21279-675dptdUrine	body fluid DNA analysis, see Figure 6 and extended data figures	Background noise pattern of detected cancer variants as shown in Supporting Data Table 8.	1	B	ThruPLEX	A31-21279-675dptdUrine_R1.trimmed.ega.fastq.gz, A31-21279-675dptdUrine_R2.trimmed.ega.fastq.gz	Frozen	BF	urine	body fluid, see sample details in publication supplementary table	2	NA	NA	NA	NA	NA	NA	NA	NA	NA	NA	NA	NA	NA	NA	NA	NA	NA	NA	NA	NA	NA	3.74	3.39	84.75	0.0102108	Yes	Yes	3.62	Yes	0	0	0	0	100	weak smear	M15	29
	A31-21280-AutSerum	body fluid DNA analysis, see Figure 6 and extended data figures	none	1	A	ThruPLEX	A31-21280-AutSerum_R1.trimmed.ega.fastq.gz, A31-21280-AutSerum_R2.trimmed.ega.fastq.gz	Frozen	BF	serum	body fluid, see sample details in publication supplementary table	2	NA	NA	NA	NA	NA	NA	NA	NA	NA	NA	NA	NA	NA	NA	NA	NA	NA	NA	NA	NA	NA	1.85	30.2	1057	0.4228	Yes	Yes	17.407	Yes	0	0	90	10	0	weak HMW	M15	42
	A31-21281-AutPlasma	body fluid DNA analysis, see Figure 6 and extended data figures	none	1	A	ThruPLEX	A31-21281-AutPlasma_R1.trimmed.ega.fastq.gz, A31-21281-AutPlasma_R2.trimmed.ega.fastq.gz	Frozen	BF	plasma	body fluid, see sample details in publication supplementary table	2	NA	NA	NA	NA	NA	NA	NA	NA	NA	NA	NA	NA	NA	NA	NA	NA	NA	NA	NA	NA	NA	1.87	19.3	675.5	0.24125	Yes	Yes	13.674	Yes	10	80	0	0	10	100bp peak, ladder + smear	M15	44
	A31-21282-AutPleuralFluid	body fluid DNA analysis, see Figure 6 and extended data figures	none	0	#N/A	#N/A	NA	Frozen	BF	pleural fluid	body fluid, see sample details in publication supplementary table	2	NA	NA	NA	NA	NA	NA	NA	NA	NA	NA	NA	NA	NA	NA	NA	NA	NA	NA	NA	NA	NA	1.69	3.14	109.9	0.0152639	Yes	Yes	3.403	Yes	0	0	0	0	100	weak smear	M15	27
	A31-21283-AutUrine	body fluid DNA analysis, see Figure 6 and extended data figures	Background noise pattern of detected cancer variants as shown in Supporting Data Table 8.	1	B	ThruPLEX	A31-21283-AutUrine_R1.trimmed.ega.fastq.gz, A31-21283-AutUrine_R2.trimmed.ega.fastq.gz	Frozen	BF	urine	body fluid, see sample details in publication supplementary table	2	NA	NA	NA	NA	NA	NA	NA	NA	NA	NA	NA	NA	NA	NA	NA	NA	NA	NA	NA	NA	NA	3.08	5.78	144.5	0.0498276	Yes	Yes	4.639	Yes	80	0	0	0	20	100bp peak + smear	M15	37
	A32-21284-1040dptdSerum	body fluid DNA analysis, see Figure 6 and extended data figures	none	1	A	ThruPLEX	A32-21284-1040dptdSerum_R1.trimmed.ega.fastq.gz, A32-21284-1040dptdSerum_R2.trimmed.ega.fastq.gz	Frozen	BF	serum	body fluid, see sample details in publication supplementary table	2	NA	NA	NA	NA	NA	NA	NA	NA	NA	NA	NA	NA	NA	NA	NA	NA	NA	NA	NA	NA	NA	3.56	4.03	100.75	0.0411224	Yes	Yes	2.177	Yes	0	0	0	0	100	weak smear	M15	17
	A32-21285-1040dptdPlasma	body fluid DNA analysis, see Figure 6 and extended data figures	none	1	A	ThruPLEX	A32-21285-1040dptdPlasma_R1.trimmed.ega.fastq.gz, A32-21285-1040dptdPlasma_R2.trimmed.ega.fastq.gz	Frozen	BF	plasma	body fluid, see sample details in publication supplementary table	2	NA	NA	NA	NA	NA	NA	NA	NA	NA	NA	NA	NA	NA	NA	NA	NA	NA	NA	NA	NA	NA	4.15	1.29	38.7	0.0276429	Yes	Yes	1.231	Yes	0	0	0	0	100	weak smear	M15	10
	A32-21286-20dptdPlasma	body fluid DNA analysis, see Figure 6 and extended data figures	none	1	A	ThruPLEX	A32-21286-20dptdPlasma_R1.trimmed.ega.fastq.gz, A32-21286-20dptdPlasma_R2.trimmed.ega.fastq.gz	Frozen	BF	plasma	body fluid, see sample details in publication supplementary table	2	NA	NA	NA	NA	NA	NA	NA	NA	NA	NA	NA	NA	NA	NA	NA	NA	NA	NA	NA	NA	NA	2.5	60.4	2114	0.491628	Yes	Yes	11.388	Yes	0	100	0	0	0	strong ladder	M15	46
	A32-21287-665dptdUrine	body fluid DNA analysis, see Figure 6 and extended data figures	none	0	#N/A	#N/A	NA	Frozen	BF	urine	body fluid, see sample details in publication supplementary table	2	NA	NA	NA	NA	NA	NA	NA	NA	NA	NA	NA	NA	NA	NA	NA	NA	NA	NA	NA	NA	NA	3.06	3.24	81	0.0105195	Yes	Yes	1.921	Yes	0	0	0	0	100	weak smear	M15	15
	A32-21288-AutSerum	body fluid DNA analysis, see Figure 6 and extended data figures	none	1	A	ThruPLEX	A32-21288-AutSerum_R1.trimmed.ega.fastq.gz, A32-21288-AutSerum_R2.trimmed.ega.fastq.gz	Frozen	BF	serum	body fluid, see sample details in publication supplementary table	2	NA	NA	NA	NA	NA	NA	NA	NA	NA	NA	NA	NA	NA	NA	NA	NA	NA	NA	NA	NA	NA	1.81	363	12705	5.082	Yes	Yes	13.37	Yes	0	100	0	0	0	strong ladder	M15	43
	A32-21289-AutPlasma	body fluid DNA analysis, see Figure 6 and extended data figures	none	1	A	ThruPLEX	A32-21289-AutPlasma_R1.trimmed.ega.fastq.gz, A32-21289-AutPlasma_R2.trimmed.ega.fastq.gz	Frozen	BF	plasma	body fluid, see sample details in publication supplementary table	2	NA	NA	NA	NA	NA	NA	NA	NA	NA	NA	NA	NA	NA	NA	NA	NA	NA	NA	NA	NA	NA	2.11	424	14840	3.71	Yes	Yes	15.296	Yes	0	100	0	0	0	strong ladder	M15	49
	A32-21290-AutCSF	body fluid DNA analysis, see Figure 6 and extended data figures	none	1	A	ThruPLEX	A32-21290-AutCSF_R1.trimmed.ega.fastq.gz, A32-21290-AutCSF_R2.trimmed.ega.fastq.gz	Frozen	BF	CSF	body fluid, see sample details in publication supplementary table	2	NA	NA	NA	NA	NA	NA	NA	NA	NA	NA	NA	NA	NA	NA	NA	NA	NA	NA	NA	NA	NA	2.99	3.15	78.75	0.0100962	Yes	Yes	2.021	Yes	0	0	0	0	100	weak smear	M15	16
	A32-21291-AutPericardialFluid	body fluid DNA analysis, see Figure 6 and extended data figures	none	0	#N/A	#N/A	NA	Frozen	BF	pericardial fluid	body fluid, see sample details in publication supplementary table	2	NA	NA	NA	NA	NA	NA	NA	NA	NA	NA	NA	NA	NA	NA	NA	NA	NA	NA	NA	NA	NA	1.52	2.06	82.4	0.0111351	Yes	Yes	2.461	Yes	0	0	0	0	100	weak smear	M15	20
	A32-21292-AutUrine	body fluid DNA analysis, see Figure 6 and extended data figures	none	0	#N/A	#N/A	NA	Frozen	BF	urine	body fluid, see sample details in publication supplementary table	2	NA	NA	NA	NA	NA	NA	NA	NA	NA	NA	NA	NA	NA	NA	NA	NA	NA	NA	NA	NA	NA	3.72	3.59	89.75	0.0121284	Yes	Yes	2.806	Yes	0	0	0	0	100	weak smear	M15	22
	A34-21293-4040dptdSerum	body fluid DNA analysis, see Figure 6 and extended data figures	none	1	A	ThruPLEX	A34-21293-4040dptdSerum_R1.trimmed.ega.fastq.gz, A34-21293-4040dptdSerum_R2.trimmed.ega.fastq.gz	Frozen	BF	serum	body fluid, see sample details in publication supplementary table	2	NA	NA	NA	NA	NA	NA	NA	NA	NA	NA	NA	NA	NA	NA	NA	NA	NA	NA	NA	NA	NA	3.65	4.13	61.95	0.177	Yes	Yes	2.58	Yes	0	0	0	0	100	weak smear	M15	21
	A34-21294-AutSerum	body fluid DNA analysis, see Figure 6 and extended data figures	none	1	A	ThruPLEX	A34-21294-AutSerum_R1.trimmed.ega.fastq.gz, A34-21294-AutSerum_R2.trimmed.ega.fastq.gz	Frozen	BF	serum	body fluid, see sample details in publication supplementary table	2	NA	NA	NA	NA	NA	NA	NA	NA	NA	NA	NA	NA	NA	NA	NA	NA	NA	NA	NA	NA	NA	2.02	341	11935	2.91098	Yes	Yes	17.77	Yes	0	80	20	0	0	strong ladder + sub-HMW	M15	43
	A34-21295-AutPlasma	body fluid DNA analysis, see Figure 6 and extended data figures	none	1	A	ThruPLEX	A34-21295-AutPlasma_R1.trimmed.ega.fastq.gz, A34-21295-AutPlasma_R2.trimmed.ega.fastq.gz	Frozen	BF	plasma	body fluid, see sample details in publication supplementary table	2	NA	NA	NA	NA	NA	NA	NA	NA	NA	NA	NA	NA	NA	NA	NA	NA	NA	NA	NA	NA	NA	2.17	94.6	3311	3.67889	Yes	Yes	12.567	Yes	0	100	0	0	0	strong ladder	M15	40
HMW DNA samples from Frozen tissue isolated at autopsy. Aliquots of same DNA used in Gundem et al now studied at greater depth with expanded sequence capture target assay	A10-21358-RIliacLNMet-PD11328a	a	none	1	A	ThruPLEX	A10-21358-RIliacLNMet-PD11328a_R1.trimmed.ega.fastq.gz, A10-21358-RIliacLNMet-PD11328a_R2.trimmed.ega.fastq.gz	Frozen	HMW	MET	metastatic prostate cancer	2	NA	NA	NA	NA	NA	NA	NA	NA	NA	NA	NA	NA	NA	NA	NA	NA	NA	NA	NA	NA	NA	NA	NA	NA	NA	Yes	Yes	16.276	Yes	10	0	0	0	90	all DNA below HMW, peaks at 5-10kb, smear towards low end	M11	41
	A10-21359-PerigastricLNMet-PD11328c	c	none	1	A	ThruPLEX	A10-21359-PerigastricLNMet-PD11328c_R1.trimmed.ega.fastq.gz, A10-21359-PerigastricLNMet-PD11328c_R2.trimmed.ega.fastq.gz	Frozen	HMW	MET	metastatic prostate cancer	2	NA	NA	NA	NA	NA	NA	NA	NA	NA	NA	NA	NA	NA	NA	NA	NA	NA	NA	NA	NA	NA	NA	NA	NA	NA	Yes	Yes	123.464	Yes	10	0	90	0	0	Sharp sub-HMW peak 1-7kb with minor 100bp fraction	M11	43
	A10-21360-PeriportalLNMet-PD11328d	d	none	1	A	ThruPLEX	A10-21360-PeriportalLNMet-PD11328d_R1.trimmed.ega.fastq.gz, A10-21360-PeriportalLNMet-PD11328d_R2.trimmed.ega.fastq.gz	Frozen	HMW	MET	metastatic prostate cancer	2	NA	NA	NA	NA	NA	NA	NA	NA	NA	NA	NA	NA	NA	NA	NA	NA	NA	NA	NA	NA	NA	NA	NA	NA	NA	Yes	Yes	14.549	Yes	5	0	0	95	0	Mostly HMW 40kb, small 100bp fraction	M11	44
	A10-21361-ProstateCA-PD11328e	e	none	1	A	ThruPLEX	A10-21361-ProstateCA-PD11328e_R1.trimmed.ega.fastq.gz, A10-21361-ProstateCA-PD11328e_R2.trimmed.ega.fastq.gz	Frozen	HMW	CA	primary prostate cancer	2	NA	NA	NA	NA	NA	NA	NA	NA	NA	NA	NA	NA	NA	NA	NA	NA	NA	NA	NA	NA	NA	NA	NA	NA	NA	Yes	Yes	8.665	Yes	0	0	0	30	70	strong 100bp fraction, random smear 0-5 kb	M11	42
	A12-21362-MediastinalLNMet-PD11333a	a	none	1	A	ThruPLEX	A12-21362-MediastinalLNMet-PD11333a_R1.trimmed.ega.fastq.gz, A12-21362-MediastinalLNMet-PD11333a_R2.trimmed.ega.fastq.gz	Frozen	HMW	MET	metastatic prostate cancer	2	NA	NA	NA	NA	NA	NA	NA	NA	NA	NA	NA	NA	NA	NA	NA	NA	NA	NA	NA	NA	NA	NA	NA	NA	NA	Yes	Yes	27.177	Yes	5	0	0	95	0	HMW with minor 100bp fraction	M11	49
	A12-21363-ParaaorticLNmet-PD11333c	c	none	1	A	ThruPLEX	A12-21363-ParaaorticLNmet-PD11333c_R1.trimmed.ega.fastq.gz, A12-21363-ParaaorticLNmet-PD11333c_R2.trimmed.ega.fastq.gz	Frozen	HMW	MET	metastatic prostate cancer	2	NA	NA	NA	NA	NA	NA	NA	NA	NA	NA	NA	NA	NA	NA	NA	NA	NA	NA	NA	NA	NA	NA	NA	NA	NA	Yes	Yes	24.98	Yes	5	0	0	95	0	HMW with minor 100bp fraction	M11	45
	A12-21364-RPelvicLNMet-PD11333d	d	none	1	A	ThruPLEX	A12-21364-RPelvicLNMet-PD11333d_R1.trimmed.ega.fastq.gz, A12-21364-RPelvicLNMet-PD11333d_R2.trimmed.ega.fastq.gz	Frozen	HMW	MET	metastatic prostate cancer	2	NA	NA	NA	NA	NA	NA	NA	NA	NA	NA	NA	NA	NA	NA	NA	NA	NA	NA	NA	NA	NA	NA	NA	NA	NA	Yes	Yes	26.006	Yes	5	0	0	95	0	HMW with minor 100bp fraction	M11	47
	A17-21365-AbdParaaorticLNMet-PD13412a	a	none	1	A	ThruPLEX	A17-21365-AbdParaaorticLNMet-PD13412a_R1.trimmed.ega.fastq.gz, A17-21365-AbdParaaorticLNMet-PD13412a_R2.trimmed.ega.fastq.gz	Frozen	HMW	MET	metastatic prostate cancer	2	NA	NA	NA	NA	NA	NA	NA	NA	NA	NA	NA	NA	NA	NA	NA	NA	NA	NA	NA	NA	NA	NA	NA	NA	NA	Yes	Yes	36.056	Yes	5	0	85	0	10	Smeared sub-HMW peak 1-10kb with minor 100bp fraction	M11	43
	A17-21366-RSupraclavicularLNMet-PD13412c	c	none	1	A	ThruPLEX	A17-21366-RSupraclavicularLNMet-PD13412c_R1.trimmed.ega.fastq.gz, A17-21366-RSupraclavicularLNMet-PD13412c_R2.trimmed.ega.fastq.gz	Frozen	HMW	MET	metastatic prostate cancer	2	NA	NA	NA	NA	NA	NA	NA	NA	NA	NA	NA	NA	NA	NA	NA	NA	NA	NA	NA	NA	NA	NA	NA	NA	NA	Yes	Yes	37.186	Yes	10	0	70	20	0	Most DNA below HMW, clear 100bp fraction	M11	45
	A17-21367-RFemurmarrowMet-PD13412d	d	none	1	A	ThruPLEX	A17-21367-RFemurmarrowMet-PD13412d_R1.trimmed.ega.fastq.gz, A17-21367-RFemurmarrowMet-PD13412d_R2.trimmed.ega.fastq.gz	Frozen	HMW	MET	metastatic prostate cancer	2	NA	NA	NA	NA	NA	NA	NA	NA	NA	NA	NA	NA	NA	NA	NA	NA	NA	NA	NA	NA	NA	NA	NA	NA	NA	Yes	Yes	5.07	Yes	20	0	80	0	0	Most DNA in sub-HMW 1-40kb	M11	30
	A17-21368-SubduralMetFossaC-PD13412e	e	none	1	A	ThruPLEX	A17-21368-SubduralMetFossaC-PD13412e_R1.trimmed.ega.fastq.gz, A17-21368-SubduralMetFossaC-PD13412e_R2.trimmed.ega.fastq.gz	Frozen	HMW	MET	metastatic prostate cancer	2	NA	NA	NA	NA	NA	NA	NA	NA	NA	NA	NA	NA	NA	NA	NA	NA	NA	NA	NA	NA	NA	NA	NA	NA	NA	Yes	Yes	20.762	Yes	0	0	0	5	95	Mostly HMW 40kb, small 100bp fraction	M11	50
	A17-21369-LAxillaryLN_2Met-PD13412f	f	changed name in datafiles- replaced GATK pipeline forbidden # character from original name used to identify sample: A17-21369-LAxillaryLN#2Met-PD13412f;	1	A	ThruPLEX	A17-21369-LAxillaryLN_2Met-PD13412f_R1.trimmed.ega.fastq.gz, A17-21369-LAxillaryLN_2Met-PD13412f_R2.trimmed.ega.fastq.gz	Frozen	HMW	MET	metastatic prostate cancer	2	NA	NA	NA	NA	NA	NA	NA	NA	NA	NA	NA	NA	NA	NA	NA	NA	NA	NA	NA	NA	NA	NA	NA	NA	NA	Yes	Yes	21.879	Yes	5	0	0	95	0	clear HMW with minor 100bp fraction	M11	53
	A21-21091-LKidneyNL-PD12337b		This was run in FIMM phase 1a with the sample name FR08806567_PD12337b with the Kapa hyper library kit and with template DNA barcodes added as a test of barcodes, which were found to be not supportable with bioinformatics resources available at the time. It was not run again in Phase 2 with Thruplex. This sample was not used in TenMenDeep analysis since WGS data already available for this sample.	1	B	ThruPLEX	A21-21091-LKidneyNL-PD12337b_R1.trimmed.ega.fastq.gz, A21-21091-LKidneyNL-PD12337b_R2.trimmed.ega.fastq.gz	Frozen	HMW	NL	noncancerous kidney	1a	NA	NA	NA	NA	NA	NA	NA	NA	NA	NA	NA	NA	NA	NA	NA	NA	NA	NA	NA	NA	NA	NA	NA	NA	NA	Yes	Yes	15.3	No	NA	NA	NA	NA	NA	NA	Bova1a	15.3
	A21-21092-MultipleLiverMet13-PD12337h	h	This was run in FIMM phase 1a with the sample name FR08806568_PD12337h with the Kapa hyper library kit and with template DNA barcodes added. It was not run again in Phase 2 with the Thruplex library kit which was used for all other HMW DNA samples. The template barcodes were trimmed off and not used during analysis as template barcodes were not able to be supported in the rest of the TenMenDeep a…	1	A	ThruPLEX	A21-21092-MultipleLiverMet13-PD12337h _R1.trimmed.ega.fastq.gz, A21-21092-MultipleLiverMet13-PD12337h _R2.trimmed.ega.fastq.gz	Frozen	HMW	MET	metastatic prostate cancer	1a	NA	NA	NA	NA	NA	NA	NA	NA	NA	NA	NA	NA	NA	NA	NA	NA	NA	NA	NA	NA	NA	NA	NA	NA	NA	Yes	Yes	17.6	No	NA	NA	NA	NA	NA	NA	Bova1a	17.6
	A21-21370-SingleLiverMet_8-PD12337c	c	changed name in datafiles- replaced GATK pipeline forbidden # character from original name used to identify sample: A21-21370-SingleLiverMet#8-PD12337c 2017-8-14 GSB;	1	A	ThruPLEX	A21-21370-SingleLiverMet_8-PD12337c_R1.trimmed.ega.fastq.gz, A21-21370-SingleLiverMet_8-PD12337c_R2.trimmed.ega.fastq.gz	Frozen	HMW	MET	metastatic prostate cancer	2	NA	NA	NA	NA	NA	NA	NA	NA	NA	NA	NA	NA	NA	NA	NA	NA	NA	NA	NA	NA	NA	NA	NA	NA	NA	Yes	Yes	21.295	Yes	15	0	65	0	15	sub-HMW peak 1-40kb, 100bp peak and clear random fragmentation	M11	43
	A21-21371-LAdrenalMet-PD12337d	d	none	1	A	ThruPLEX	A21-21371-LAdrenalMet-PD12337d_R1.trimmed.ega.fastq.gz, A21-21371-LAdrenalMet-PD12337d_R2.trimmed.ega.fastq.gz	Frozen	HMW	MET	metastatic prostate cancer	2	NA	NA	NA	NA	NA	NA	NA	NA	NA	NA	NA	NA	NA	NA	NA	NA	NA	NA	NA	NA	NA	NA	NA	NA	NA	Yes	Yes	28.074	Yes	10	0	0	90	0	HMW with minor 100bp fraction	M11	42
	A21-21372-RRibNodularMet-PD12337f	f	none	1	A	ThruPLEX	A21-21372-RRibNodularMet-PD12337f_R1.trimmed.ega.fastq.gz, A21-21372-RRibNodularMet-PD12337f_R2.trimmed.ega.fastq.gz	Frozen	HMW	MET	metastatic prostate cancer	2	NA	NA	NA	NA	NA	NA	NA	NA	NA	NA	NA	NA	NA	NA	NA	NA	NA	NA	NA	NA	NA	NA	NA	NA	NA	Yes	Yes	20.645	Yes	20	0	0	80	0	HMW with 100bp fraction	M11	50
	A21-21373-SingleLiverMet_4-PD12337e	e	changed name in datafiles- replaced GATK pipeline forbidden # character from original name used to identify sample: A21-21373-SingleLiverMet#4-PD12337e 2017-8-14 GSB;	1	A	ThruPLEX	A21-21373-SingleLiverMet_4-PD12337e_R1.trimmed.ega.fastq.gz, A21-21373-SingleLiverMet_4-PD12337e_R2.trimmed.ega.fastq.gz	Frozen	HMW	MET	metastatic prostate cancer	2	NA	NA	NA	NA	NA	NA	NA	NA	NA	NA	NA	NA	NA	NA	NA	NA	NA	NA	NA	NA	NA	NA	NA	NA	NA	Yes	Yes	19.504	Yes	20	0	80	0	0	sub-HMW peak with minor 100bp fraction	M11	47
	A21-21374-LRib5MassMet-PD12337a	a	none	1	A	ThruPLEX	A21-21374-LRib5MassMet-PD12337a_R1.trimmed.ega.fastq.gz, A21-21374-LRib5MassMet-PD12337a_R2.trimmed.ega.fastq.gz	Frozen	HMW	MET	metastatic prostate cancer	2	NA	NA	NA	NA	NA	NA	NA	NA	NA	NA	NA	NA	NA	NA	NA	NA	NA	NA	NA	NA	NA	NA	NA	NA	NA	Yes	Yes	22.553	Yes	5	0	90	5	0	sub-HMW peak with minor 100bp fraction	M11	41
	A21-21375-SingleLiverMet_2-PD12337g	g	changed name in datafiles- replaced GATK pipeline forbidden # character from original name used to identify sample: A21-21375-SingleLiverMet#2-PD12337g 2017-8-14 GSB;	1	A	ThruPLEX	A21-21375-SingleLiverMet_2-PD12337g_R1.trimmed.ega.fastq.gz, A21-21375-SingleLiverMet_2-PD12337g_R2.trimmed.ega.fastq.gz	Frozen	HMW	MET	metastatic prostate cancer	2	NA	NA	NA	NA	NA	NA	NA	NA	NA	NA	NA	NA	NA	NA	NA	NA	NA	NA	NA	NA	NA	NA	NA	NA	NA	Yes	Yes	25.128	Yes	0	0	80	20	0	sub HMW and HMW	M11	45
	A21-21376-MultipleLiverMet_13-PD12337h	h	changed name in datafiles- replaced GATK pipeline forbidden # character from original name used to identify sample: A21-21376-MultipleLiverMet#13-PD12337h 2017-8-14 GSB;	1	A	ThruPLEX	A21-21376-MultipleLiverMet_13-PD12337h_R1.trimmed.ega.fastq.gz, A21-21376-MultipleLiverMet_13-PD12337h_R2.trimmed.ega.fastq.gz	Frozen	HMW	MET	metastatic prostate cancer	2	NA	NA	NA	NA	NA	NA	NA	NA	NA	NA	NA	NA	NA	NA	NA	NA	NA	NA	NA	NA	NA	NA	NA	NA	NA	Yes	Yes	26.881	Yes	0	0	80	20	0	sub HMW and HMW	M11	48
	A21-21377-LClavicleLNMet-PD12337i	i	none	1	A	ThruPLEX	A21-21377-LClavicleLNMet-PD12337i_R1.trimmed.ega.fastq.gz, A21-21377-LClavicleLNMet-PD12337i_R2.trimmed.ega.fastq.gz	Frozen	HMW	MET	metastatic prostate cancer	2	NA	NA	NA	NA	NA	NA	NA	NA	NA	NA	NA	NA	NA	NA	NA	NA	NA	NA	NA	NA	NA	NA	NA	NA	NA	Yes	Yes	30.124	Yes	0	0	80	20	0	sub HMW and HMW	M11	54
	A21-21378-LIliacCrestSoftMet-PD12337j	j	none	1	A	ThruPLEX	A21-21378-LIliacCrestSoftMet-PD12337j_R1.trimmed.ega.fastq.gz, A21-21378-LIliacCrestSoftMet-PD12337j_R2.trimmed.ega.fastq.gz	Frozen	HMW	MET	metastatic prostate cancer	2	NA	NA	NA	NA	NA	NA	NA	NA	NA	NA	NA	NA	NA	NA	NA	NA	NA	NA	NA	NA	NA	NA	NA	NA	NA	Yes	Yes	18.136	Yes	0	0	80	20	0	sub HMW and HMW	M11	44
	A22-21379-LHumerusBoneMarrowMet-PD11329a	a	none	1	A	ThruPLEX	A22-21379-LHumerusBoneMarrowMet-PD11329a_R1.trimmed.ega.fastq.gz, A22-21379-LHumerusBoneMarrowMet-PD11329a_R2.trimmed.ega.fastq.gz	Frozen	HMW	MET	metastatic prostate cancer	2	NA	NA	NA	NA	NA	NA	NA	NA	NA	NA	NA	NA	NA	NA	NA	NA	NA	NA	NA	NA	NA	NA	NA	NA	NA	Yes	Yes	30.505	Yes	5	0	50	45	0	sub HMW and HMW with minor 100bp fraction	M11	46
	A22-21380-ApicalProstateCA-PD11329c	c	none	1	A	ThruPLEX	A22-21380-ApicalProstateCA-PD11329c_R1.trimmed.ega.fastq.gz, A22-21380-ApicalProstateCA-PD11329c_R2.trimmed.ega.fastq.gz	Frozen	HMW	CA	primary prostate cancer	2	NA	NA	NA	NA	NA	NA	NA	NA	NA	NA	NA	NA	NA	NA	NA	NA	NA	NA	NA	NA	NA	NA	NA	NA	NA	Yes	Yes	19.246	Yes	5	0	50	45	0	sub HMW and HMW with minor 100bp fraction	M11	46
	A22-21381-SeminalVesicleMet-PD11329d	d	none	1	A	ThruPLEX	A22-21381-SeminalVesicleMet-PD11329d_R1.trimmed.ega.fastq.gz, A22-21381-SeminalVesicleMet-PD11329d_R2.trimmed.ega.fastq.gz	Frozen	HMW	MET	metastatic prostate cancer	2	NA	NA	NA	NA	NA	NA	NA	NA	NA	NA	NA	NA	NA	NA	NA	NA	NA	NA	NA	NA	NA	NA	NA	NA	NA	Yes	Yes	44.583	Yes	5	0	50	45	0	sub HMW and HMW with minor 100bp fraction	M11	45
	A22-21382-LAdrenalMet-PD11329e	e	none	1	A	ThruPLEX	A22-21382-LAdrenalMet-PD11329e_R1.trimmed.ega.fastq.gz, A22-21382-LAdrenalMet-PD11329e_R2.trimmed.ega.fastq.gz	Frozen	HMW	MET	metastatic prostate cancer	2	NA	NA	NA	NA	NA	NA	NA	NA	NA	NA	NA	NA	NA	NA	NA	NA	NA	NA	NA	NA	NA	NA	NA	NA	NA	Yes	Yes	29.544	Yes	5	0	70	25	0	sub HMW and HMW with minor 100bp fraction	M11	44
	A22-21383-RAdrenalMet-PD11329f	f	none	1	A	ThruPLEX	A22-21383-RAdrenalMet-PD11329f_R1.trimmed.ega.fastq.gz, A22-21383-RAdrenalMet-PD11329f_R2.trimmed.ega.fastq.gz	Frozen	HMW	MET	metastatic prostate cancer	2	NA	NA	NA	NA	NA	NA	NA	NA	NA	NA	NA	NA	NA	NA	NA	NA	NA	NA	NA	NA	NA	NA	NA	NA	NA	Yes	Yes	108.265	Yes	20	0	80	0	0	sub-HMW peak with minor 100bp fraction	M11	43
	A22-21384-BladderMet-PD11329g	g	none	1	A	ThruPLEX	A22-21384-BladderMet-PD11329g_R1.trimmed.ega.fastq.gz, A22-21384-BladderMet-PD11329g_R2.trimmed.ega.fastq.gz	Frozen	HMW	MET	metastatic prostate cancer	2	NA	NA	NA	NA	NA	NA	NA	NA	NA	NA	NA	NA	NA	NA	NA	NA	NA	NA	NA	NA	NA	NA	NA	NA	NA	Yes	Yes	15.666	Yes	5	0	95	0	0	sub-HMW peak with minor 100bp fraction	M11	38
	A22-21385-LPelvicLN7Met-PD11329h	h	none	1	A	ThruPLEX	A22-21385-LPelvicLN7Met-PD11329h_R1.trimmed.ega.fastq.gz, A22-21385-LPelvicLN7Met-PD11329h_R2.trimmed.ega.fastq.gz	Frozen	HMW	MET	metastatic prostate cancer	2	NA	NA	NA	NA	NA	NA	NA	NA	NA	NA	NA	NA	NA	NA	NA	NA	NA	NA	NA	NA	NA	NA	NA	NA	NA	Yes	Yes	63.626	Yes	5	0	90	5	0	sub-HMW peak with minor 100bp fraction	M11	38
	A22-21386-LPelvicLN8Met-PD11329i	i	none	1	A	ThruPLEX	A22-21386-LPelvicLN8Met-PD11329i_R1.trimmed.ega.fastq.gz, A22-21386-LPelvicLN8Met-PD11329i_R2.trimmed.ega.fastq.gz	Frozen	HMW	MET	metastatic prostate cancer	2	NA	NA	NA	NA	NA	NA	NA	NA	NA	NA	NA	NA	NA	NA	NA	NA	NA	NA	NA	NA	NA	NA	NA	NA	NA	Yes	Yes	108.899	Yes	10	0	90	0	0	sub-HMW peak with minor 100bp fraction	M11	44
	A22-21387-RPelvicLNMet-PD11329j	j	none	1	A	ThruPLEX	A22-21387-RPelvicLNMet-PD11329j_R1.trimmed.ega.fastq.gz, A22-21387-RPelvicLNMet-PD11329j_R2.trimmed.ega.fastq.gz	Frozen	HMW	MET	metastatic prostate cancer	2	NA	NA	NA	NA	NA	NA	NA	NA	NA	NA	NA	NA	NA	NA	NA	NA	NA	NA	NA	NA	NA	NA	NA	NA	NA	Yes	Yes	73.895	Yes	5	0	45	50	0	sub-HMW/HMW peak with minor 100bp fraction	M11	44
	A22-21388-LPelvicLN5Met-PD11329k	k	none	1	A	ThruPLEX	A22-21388-LPelvicLN5Met-PD11329k_R1.trimmed.ega.fastq.gz, A22-21388-LPelvicLN5Met-PD11329k_R2.trimmed.ega.fastq.gz	Frozen	HMW	MET	metastatic prostate cancer	2	NA	NA	NA	NA	NA	NA	NA	NA	NA	NA	NA	NA	NA	NA	NA	NA	NA	NA	NA	NA	NA	NA	NA	NA	NA	Yes	Yes	14.724	Yes	5	0	45	50	0	sub-HMW/HMW peak with minor 100bp fraction	M11	35
	A24-21389-RAxillaryLNMet-PD11334a	a	none	1	A	ThruPLEX	A24-21389-RAxillaryLNMet-PD11334a_R1.trimmed.ega.fastq.gz, A24-21389-RAxillaryLNMet-PD11334a_R2.trimmed.ega.fastq.gz	Frozen	HMW	MET	metastatic prostate cancer	2	NA	NA	NA	NA	NA	NA	NA	NA	NA	NA	NA	NA	NA	NA	NA	NA	NA	NA	NA	NA	NA	NA	NA	NA	NA	Yes	Yes	48.036	Yes	80	0	10	10	0	strong 100bp with weak HMW smear	M11	48
	A24-21390-RDiaphragmaticMet-PD11334c	c	none	1	A	ThruPLEX	A24-21390-RDiaphragmaticMet-PD11334c_R1.trimmed.ega.fastq.gz, A24-21390-RDiaphragmaticMet-PD11334c_R2.trimmed.ega.fastq.gz	Frozen	HMW	MET	metastatic prostate cancer	2	NA	NA	NA	NA	NA	NA	NA	NA	NA	NA	NA	NA	NA	NA	NA	NA	NA	NA	NA	NA	NA	NA	NA	NA	NA	Yes	Yes	57.036	Yes	70	0	15	15	0	strong 100bp with weak HMW smear	M11	43
	A24-21391-RRib7Met-PD11334d	d	none	1	A	ThruPLEX	A24-21391-RRib7Met-PD11334d_R1.trimmed.ega.fastq.gz, A24-21391-RRib7Met-PD11334d_R2.trimmed.ega.fastq.gz	Frozen	HMW	MET	metastatic prostate cancer	2	NA	NA	NA	NA	NA	NA	NA	NA	NA	NA	NA	NA	NA	NA	NA	NA	NA	NA	NA	NA	NA	NA	NA	NA	NA	Yes	Yes	56.128	Yes	50	0	50	0	0	100bp peak with HMW	M11	42
	A24-21392-XiphoidMet-PD11334e	e	none	1	A	ThruPLEX	A24-21392-XiphoidMet-PD11334e_R1.trimmed.ega.fastq.gz, A24-21392-XiphoidMet-PD11334e_R2.trimmed.ega.fastq.gz	Frozen	HMW	MET	metastatic prostate cancer	2	NA	NA	NA	NA	NA	NA	NA	NA	NA	NA	NA	NA	NA	NA	NA	NA	NA	NA	NA	NA	NA	NA	NA	NA	NA	Yes	Yes	52.567	Yes	50	0	0	50	0	weak profile with strong technical peak	M11	47
	A29-21393-RSuperficialInguinalLNMetA1-PD11330a	a	none	1	A	ThruPLEX	A29-21393-RSuperficialInguinalLNMetA1-PD11330a_R1.trimmed.ega.fastq.gz, A29-21393-RSuperficialInguinalLNMetA1-PD11330a_R2.trimmed.ega.fastq.gz	Frozen	HMW	MET	metastatic prostate cancer	2	NA	NA	NA	NA	NA	NA	NA	NA	NA	NA	NA	NA	NA	NA	NA	NA	NA	NA	NA	NA	NA	NA	NA	NA	NA	Yes	Yes	46.294	Yes	80	0	10	10	0	strong 100bp with weak HMW smear	M11	42
	A29-21394-ProstateCA-PD11330c	c	none	1	A	ThruPLEX	A29-21394-ProstateCA-PD11330c_R1.trimmed.ega.fastq.gz, A29-21394-ProstateCA-PD11330c_R2.trimmed.ega.fastq.gz	Frozen	HMW	CA	primary prostate cancer	2	NA	NA	NA	NA	NA	NA	NA	NA	NA	NA	NA	NA	NA	NA	NA	NA	NA	NA	NA	NA	NA	NA	NA	NA	NA	Yes	Yes	53.994	Yes	60	0	20	20	0	strong 100bp with weak HMW smear	M11	49
	A31-21395-RSubduralMet-PD11331a	a	none	1	A	ThruPLEX	A31-21395-RSubduralMet-PD11331a_R1.trimmed.ega.fastq.gz, A31-21395-RSubduralMet-PD11331a_R2.trimmed.ega.fastq.gz	Frozen	HMW	MET	metastatic prostate cancer	2	NA	NA	NA	NA	NA	NA	NA	NA	NA	NA	NA	NA	NA	NA	NA	NA	NA	NA	NA	NA	NA	NA	NA	NA	NA	Yes	Yes	45.175	Yes	70	0	15	15	0	100bp with weak HMW smear	M11	41
	A31-21396-Prostate1-1-2CA-PD11331c	c	none	1	A	ThruPLEX	A31-21396-Prostate1-1-2CA-PD11331c_R1.trimmed.ega.fastq.gz, A31-21396-Prostate1-1-2CA-PD11331c_R2.trimmed.ega.fastq.gz	Frozen	HMW	CA	primary prostate cancer	2	NA	NA	NA	NA	NA	NA	NA	NA	NA	NA	NA	NA	NA	NA	NA	NA	NA	NA	NA	NA	NA	NA	NA	NA	NA	Yes	Yes	85.78	Yes	50	0	25	25	0	strong 100bp with HMW smear	M11	43
	A31-21397-RIngLNMet-PD11331d	d	none	1	A	ThruPLEX	A31-21397-RIngLNMet-PD11331d_R1.trimmed.ega.fastq.gz, A31-21397-RIngLNMet-PD11331d_R2.trimmed.ega.fastq.gz	Frozen	HMW	MET	metastatic prostate cancer	2	NA	NA	NA	NA	NA	NA	NA	NA	NA	NA	NA	NA	NA	NA	NA	NA	NA	NA	NA	NA	NA	NA	NA	NA	NA	Yes	Yes	84.091	Yes	30	0	30	30	0	100bp peak with HMW	M11	50
	A31-21398-LAdrenalMet-PD11331e	e	none	1	A	ThruPLEX	A31-21398-LAdrenalMet-PD11331e_R1.trimmed.ega.fastq.gz, A31-21398-LAdrenalMet-PD11331e_R2.trimmed.ega.fastq.gz	Frozen	HMW	MET	metastatic prostate cancer	2	NA	NA	NA	NA	NA	NA	NA	NA	NA	NA	NA	NA	NA	NA	NA	NA	NA	NA	NA	NA	NA	NA	NA	NA	NA	Yes	Yes	47.243	Yes	80	0	0	0	20	100bp peak and random smear	M11	43
	A31-21399-RRib7Met-PD11331f	f	none	1	A	ThruPLEX	A31-21399-RRib7Met-PD11331f_R1.trimmed.ega.fastq.gz, A31-21399-RRib7Met-PD11331f_R2.trimmed.ega.fastq.gz	Frozen	HMW	MET	metastatic prostate cancer	2	NA	NA	NA	NA	NA	NA	NA	NA	NA	NA	NA	NA	NA	NA	NA	NA	NA	NA	NA	NA	NA	NA	NA	NA	NA	Yes	Yes	73.474	Yes	80	0	0	0	20	100bp peak and random smear	M11	44
	A32-21400-RRib8Met1-11-PD11332a	a	none	1	A	ThruPLEX	A32-21400-RRib8Met1-11-PD11332a_R1.trimmed.ega.fastq.gz, A32-21400-RRib8Met1-11-PD11332a_R2.trimmed.ega.fastq.gz	Frozen	HMW	MET	metastatic prostate cancer	2	NA	NA	NA	NA	NA	NA	NA	NA	NA	NA	NA	NA	NA	NA	NA	NA	NA	NA	NA	NA	NA	NA	NA	NA	NA	Yes	Yes	23.886	Yes	80	0	0	0	20	100bp peak and random smear	M11	43
	A32-21401-Prostate10-1-3CA-PD11332c	c	none	1	A	ThruPLEX	A32-21401-Prostate10-1-3CA-PD11332c_R1.trimmed.ega.fastq.gz, A32-21401-Prostate10-1-3CA-PD11332c_R2.trimmed.ega.fastq.gz	Frozen	HMW	CA	primary prostate cancer	2	NA	NA	NA	NA	NA	NA	NA	NA	NA	NA	NA	NA	NA	NA	NA	NA	NA	NA	NA	NA	NA	NA	NA	NA	NA	Yes	Yes	63.365	Yes	80	0	0	0	20	100bp peak and random smear	M11	38
	A32-21402-LCervicalLNMet1-2-PD11332d	d	none	1	A	ThruPLEX	A32-21402-LCervicalLNMet1-2-PD11332d_R1.trimmed.ega.fastq.gz, A32-21402-LCervicalLNMet1-2-PD11332d_R2.trimmed.ega.fastq.gz	Frozen	HMW	MET	metastatic prostate cancer	2	NA	NA	NA	NA	NA	NA	NA	NA	NA	NA	NA	NA	NA	NA	NA	NA	NA	NA	NA	NA	NA	NA	NA	NA	NA	Yes	Yes	25.876	Yes	0	0	0	0	100	weak random smear	M11	47
	A32-21403-LSubclavicularLNMet1-5-PD11332e	e	none	1	A	ThruPLEX	A32-21403-LSubclavicularLNMet1-5-PD11332e_R1.trimmed.ega.fastq.gz, A32-21403-LSubclavicularLNMet1-5-PD11332e_R2.trimmed.ega.fastq.gz	Frozen	HMW	MET	metastatic prostate cancer	2	NA	NA	NA	NA	NA	NA	NA	NA	NA	NA	NA	NA	NA	NA	NA	NA	NA	NA	NA	NA	NA	NA	NA	NA	NA	Yes	Yes	19.682	Yes	90	0	0	0	10	100bp peak and weak HMW smear	M11	47
	A32-21404-RHumerusMet1-12-PD11332f	f	none	1	A	ThruPLEX	A32-21404-RHumerusMet1-12-PD11332f_R1.trimmed.ega.fastq.gz, A32-21404-RHumerusMet1-12-PD11332f_R2.trimmed.ega.fastq.gz	Frozen	HMW	MET	metastatic prostate cancer	2	NA	NA	NA	NA	NA	NA	NA	NA	NA	NA	NA	NA	NA	NA	NA	NA	NA	NA	NA	NA	NA	NA	NA	NA	NA	Yes	Yes	58.21	Yes	70	0	0	0	30	100bp peak and weak HMW smear	M11	52
	A34-21405-LiverMet3-PD11335a	a	none	1	A	ThruPLEX	A34-21405-LiverMet3-PD11335a_R1.trimmed.ega.fastq.gz, A34-21405-LiverMet3-PD11335a_R2.trimmed.ega.fastq.gz	Frozen	HMW	MET	metastatic prostate cancer	2	NA	NA	NA	NA	NA	NA	NA	NA	NA	NA	NA	NA	NA	NA	NA	NA	NA	NA	NA	NA	NA	NA	NA	NA	NA	Yes	Yes	63.582	Yes	70	0	0	0	30	100bp peak and weak HMW smear	M11	48
	A34-21406-LiverMet1-PD11335c	c	none	1	A	ThruPLEX	A34-21406-LiverMet1-PD11335c_R1.trimmed.ega.fastq.gz, A34-21406-LiverMet1-PD11335c_R2.trimmed.ega.fastq.gz	Frozen	HMW	MET	metastatic prostate cancer	2	NA	NA	NA	NA	NA	NA	NA	NA	NA	NA	NA	NA	NA	NA	NA	NA	NA	NA	NA	NA	NA	NA	NA	NA	NA	Yes	Yes	14.013	Yes	0	0	50	50	0	HMW	M11	42
	A34-21407-LiverMet12-PD11335d	d	none	1	A	ThruPLEX	A34-21407-LiverMet12-PD11335d_R1.trimmed.ega.fastq.gz, A34-21407-LiverMet12-PD11335d_R2.trimmed.ega.fastq.gz	Frozen	HMW	MET	metastatic prostate cancer	2	NA	NA	NA	NA	NA	NA	NA	NA	NA	NA	NA	NA	NA	NA	NA	NA	NA	NA	NA	NA	NA	NA	NA	NA	NA	Yes	Yes	9.156	Yes	0	0	20	80	0	HMW	M11	44
	A34-21408-SpinalCCompMet11yrsptd-PD11335e	e	none	1	A	ThruPLEX	A34-21408-SpinalCCompMet11yrsptd-PD11335e_R1.trimmed.ega.fastq.gz, A34-21408-SpinalCCompMet11yrsptd-PD11335e_R2.trimmed.ega.fastq.gz	Frozen	HMW	MET	metastatic prostate cancer	2	NA	NA	NA	NA	NA	NA	NA	NA	NA	NA	NA	NA	NA	NA	NA	NA	NA	NA	NA	NA	NA	NA	NA	NA	NA	Yes	Yes	19.094	Yes	0	0	10	90	0	HMW	M11	46
Samples microdissected from Formalin Fixed Paraffin Embedded (FFPE) and 3:1 Ethanol:Methanol fixed (EFPE) tissue material	A10-20320-TURPCAGL5	Z	FIMM sequence lab had to repeat pre-capture amplification with presumably higher amount of starting DNA to get sufficient DNA for capture 2017-8-15 gsb; Pathology review: WHO/ISUP grade group (1-5): 5, Gleason score (4-10): 9, The most common Gleason-grade (2-5): 5, The second most common Gleason-grade (2-5): 4 ; See also Supporting Data Table 3.	1	A	Accel	A10-20320-TURPCAGL5_Acc_R1.trimmed.ega.fastq.gz, A10-20320-TURPCAGL5_Acc_R2.trimmed.ega.fastq.gz	Formalin	PE	CA	primary prostate cancer	2	94-5651	1	150	18795	125.3	Medium	Glass	2211	4280	65823	22192	green	8766149	0.8	4281-4285	1322	14000882	5	10	18795	42.8809	NA	NA	NA	NA	Yes	Yes	5.3	Yes	25	0	0	0	75	random smear with strong 100bp fraction	FFPE1	21
	A10-20321-TURPNL	-	Transurethral resection of the prostate in the setting of tumor infiltrating all areas of the prostate. Normal appearing regions of interest (ROI) as shown in image documentation in Supporting Data Table 3 were microdissected from 5 10 micron slides. In A10-20321-TURPNL noncancerous ROI dissected from 8 TURP chips are in close proximity in many areas to high grade infiltrative cancer. In Supporti…	1	B	Accel	A10-20321-TURPNL_R1.trimmed.ega.fastq.gz, A10-20321-TURPNL_R2.trimmed.ega.fastq.gz	Formalin	PE	NL	Normal appearing histology areas adjacent to infiltrative cancer in transurethral prostate cancer resection chips	2	94-5651	1	150	1800	12	Medium	Glass	2211	4280	65823	22193	yellow	12668904	0	4281-4285	1323	14000882	5	10	1800	2.8416	NA	NA	NA	NA	Yes	Yes	7.1	Yes	40	0	0	0	60	100bp peak + smear + tech artefact peak
	A10-20322-BladderInfiltMET	Y	FIMM sequence lab had to repeat pre-capture amplification with higher amount of starting DNA to get sufficient DNA for capture 2017-8-15 gsb;.	1	A	Accel	A10-20322-BladderInfiltMET_Acc_R1.trimmed.ega.fastq.gz, A10-20322-BladderInfiltMET_Acc_R2.trimmed.ega.fastq.gz	Formalin	PE	MET	metastatic prostate cancer	2	1996	2	150	4380	29.2	Medium	Glass	1249	4315	65637	22194	green	9810761	0.88	4316-4320	1324	14000883	5	10	4380	8.92897	NA	NA	NA	NA	Yes	Yes	15.9	Yes	95	5	0	0	0	all DNA below 500bp	FFPE1	48
	A10-20323-Th10BoneMET	-	FIMM sequence lab received but did not process sample because quantifiler concentration was 0.01ng/ul 2017-8-14 gsb;	0	#N/A	#N/A	NA	Formalin	PE	MET	metastatic prostate cancer	2	1996	2	150	1.16745	0.007783	Medium	Glass	1298	4466	65641	22196	green	22443771	0.6	4467-4471	1325	14000884	5	10	1.16745	0.00104033	NA	NA	NA	NA	Yes	Yes	not done	No	NA	NA	NA	NA	NA	NA
	A12-20324-LJPCAGL5	Z	Pathology review: WHO/ISUP grade group (1-5): 5, Gleason score (4-10): 10, The most common Gleason-grade (2-5): 5, The second most common Gleason-grade (2-5): none. See also Supporting Data Table 3.	1	A	Accel	A12-20324-LJPCAGL5_R1.trimmed.ega.fastq.gz, A12-20324-LJPCAGL5_R2.trimmed.ega.fastq.gz	Formalin	PE	CA	primary prostate cancer	2	93-331	3	150	1181.55	7.877	Small	Glass	2212	6901	65822	22197	green	5475744	0.8	6902-6906	1326	14000885	5	10	1181.55	4.31558	NA	NA	NA	NA	Yes	Yes	8.6	Yes	40	0	0	0	60	100bp peak + smear
	A12-20325-LJPNLGLANDS		Noncancerous control sample, background noise pattern of detected cancer variants as shown in Supporting Data Table 8.	1	B	Accel	A12-20325-LJPNLGLANDS_R1.trimmed.ega.fastq.gz, A12-20325-LJPNLGLANDS_R2.trimmed.ega.fastq.gz	Formalin	PE	NL	noncancerous prostate	2	93-331	3	150	2700	18	Small	Glass	2212	6901	65822	22199	yellow	14452354	0	6902-6906	1327	14000885	5	10	2700	3.73642	NA	NA	NA	NA	Yes	Yes	10.7	Yes	70	0	0	0	30	weird smeared profile with sharp peaks (artefact?)	FFPE1	40
	A12-20326-LJPSTROMANL		Noncancerous control sample, background noise pattern of detected cancer variants as shown in Supporting Data Table 8.	1	B	Accel	A12-20326-LJPSTROMANL_R1.trimmed.ega.fastq.gz, A12-20326-LJPSTROMANL_R2.trimmed.ega.fastq.gz	Formalin	PE	NL	noncancerous prostate	2	93-331	3	150	610.65	4.071	Medium	Glass	2212	6901	65822	22200	cyan	22766341	0	6902-6906	1328	14000885	5	10	610.65	0.53645	NA	NA	NA	NA	Yes	Yes	10.4	Yes	40	0	0	0	60	100bp peak + smear
	A12-20327-LNCnode1MET	Y	none	1	A	Accel	A12-20327-LNCnode1MET_R1.trimmed.ega.fastq.gz, A12-20327-LNCnode1MET_R2.trimmed.ega.fastq.gz	Formalin	PE	MET	metastatic prostate cancer	2	93-331	3	150	354	2.36	Small	Glass	1941	6950	65821	22201	green	255948	0.65	0651-0655	1329	14000886	5	10	354	27.6619	NA	NA	NA	NA	Yes	Yes	2.8	Yes	40	0	0	0	60	100bp peak + smear
	A12-20328-LNCnode2MET	X	none	1	A	Accel	A12-20328-LNCnode2MET_R1.trimmed.ega.fastq.gz, A12-20328-LNCnode2MET_R2.trimmed.ega.fastq.gz	Formalin	PE	MET	metastatic prostate cancer	2	93-331	3	150	381.3	2.542	Small	Glass	1941	6950	65821	22203	blue	2906566	0.6	0651-0655	1330	14000886	5	10	381.3	2.62371	NA	NA	NA	NA	Yes	Yes	3.4	Yes	40	0	0	0	60	100bp peak + smear
	A12-20329-LNCNLgerminal+mantle		Noncancerous control sample, background noise pattern of detected cancer variants as shown in Supporting Data Table 8.	1	B	Accel	A12-20329-LNCNLgerminal+mantle_R1.trimmed.ega.fastq.gz, A12-20329-LNCNLgerminal+mantle_R2.trimmed.ega.fastq.gz	Formalin	PE	NL	noncancerous lymph node	2	93-331	3	150	1061.85	7.079	Small	Glass	1941	6950	65821	22204	cyan	1792715	0.05	0651-0655	1331	14000886	5	10	1061.85	11.8463	NA	NA	NA	NA	Yes	Yes	6.6	Yes	40	0	0	0	60	100bp peak + smear
	A12-20330-RGP-1PIN		extra slide image leidos 65638 2017-8-10 gsb; Pathology review: PIN architecture, but no nucleoli seen, still, looks like HGPIN; See also Supporting Data Table 3. This sample also serves as a noncancerous control, only a background noise pattern of detected cancer variants as shown in Supporting Data Table 8. No evidence of clonal relationship between this PIN region and the cancer dissected from…	1	B	Accel	A12-20330-RGP-1PIN_R1.trimmed.ega.fastq.gz, A12-20330-RGP-1PIN_R2.trimmed.ega.fastq.gz	Formalin	PE	NL	high grade prostatic intraepithelial neoplasia	2	93-331	3	150	528.75	3.525	Small	Glass	1961	6717	65820	22208	green	2136994	0.6	6743-6747	1332	14000888	5	10	528.75	4.94854	NA	NA	NA	NA	Yes	Yes	2.9	Yes	40	0	0	0	60	100bp peak + smear
	A12-20331-RGP-1BPHglandsNL		extra slide image leidos 65638 2017-8-10 gsb; Noncancerous control sample, background noise pattern of detected cancer variants as shown in Supporting Data Table 8.	1	B	Accel	A12-20331-RGP-1BPHglandsNL_R1.trimmed.ega.fastq.gz, A12-20331-RGP-1BPHglandsNL_R2.trimmed.ega.fastq.gz	Formalin	PE	BPH	benign prostatic hypertrophy	2	93-331	3	150	1023.9	6.826	Small	Glass	1961	6717	65820	22209	yellow	7103732	0	6743-6747	1333	14000888	5	10	1023.9	2.88271	NA	NA	NA	NA	Yes	Yes	5.1	Yes	40	0	0	0	60	100bp peak + smear
	A12-20332-RGP-1StromalSpindleNodule		extra slide image leidos 65638 2017-8-10 gsb; Pathology review: Hyperplasia-associated hypercellular stromal nodule with scattered inflammatory cells; See also Supporting Data Table 3. Noncancerous control sample, background noise pattern of detected cancer variants as shown in Supporting Data Table 8.	1	B	Accel	A12-20332-RGP-1StromalSpindleNodule_R1.trimmed.ega.fastq.gz, A12-20332-RGP-1StromalSpindleNodule_R2.trimmed.ega.fastq.gz	Formalin	PE	NL	benign prostatic hypertrophy	2	93-331	3	150	492.45	3.283	Small	Glass	1961	6717	65820	22210	lavender	2589693	0	6743-6747	1334	14000888	5	10	492.45	3.80315	NA	NA	NA	NA	Yes	Yes	2.5	Yes	40	0	0	0	60	100bp peak + smear
	A12-20333-RGP-1PeriphZoneNL		extra slide image leidos 65638 2017-8-10 gsb; Noncancerous control sample, background noise pattern of detected cancer variants as shown in Supporting Data Table 8.	1	B	Accel	A12-20333-RGP-1PeriphZoneNL_R1.trimmed.ega.fastq.gz, A12-20333-RGP-1PeriphZoneNL_R2.trimmed.ega.fastq.gz	Formalin	PE	NL	noncancerous prostate peripheral zone	2	93-331	3	150	9105	60.7	Large	Glass	1961	6717	65820	22211	cyan	173506085	0	6743-6747	1335	14000888	5	10	9105	1.04953	NA	NA	NA	NA	Yes	Yes	13.5	Yes	20	0	0	0	80	weird smeared profile with sharp peaks (artefact?)	FFPE1	40
	A12-20334-LCPCAGL3	W	Pathology review: Gleason pattern 3 plus some glands that are poorly formed, probably Gleason Score 3+4. Also perineural invasion noted; See also Supporting Data Table 3;	1	A	Accel	A12-20334-LCPCAGL3_R1.trimmed.ega.fastq.gz, A12-20334-LCPCAGL3_R2.trimmed.ega.fastq.gz	Formalin	PE	CA	primary prostate cancer	2	93-331	3	150	411.75	2.745	Small	Glass	1959	6777	65623	22217	orange	1377837	0.4	6780-6784	1336	14000889	5	10	411.75	5.97676	NA	NA	NA	NA	Yes	Yes	2.5	Yes	40	0	0	0	60	100bp peak + smear
	A12-20335-LNGrpBCribriformCA	V	none	1	A	Accel	A12-20335-LNGrpBCribriformCA_R1.trimmed.ega.fastq.gz, A12-20335-LNGrpBCribriformCA_R2.trimmed.ega.fastq.gz	Formalin	PE	CA	primary prostate cancer	2	93-331	3	150	158.1	1.054	Small	Glass	1958	6846	65634	22226	green	825185	0.9	6849-6853	1337	14000890	5	10	158.1	3.83187	NA	NA	NA	NA	Yes	Yes	not done	No	null	null	null	null	null	null
	A12-20336-LNGrpBInfiltGL5CA	U	WHO/ISUP grade group (1-5): 5, Gleason score (4-10): 10, The most common Gleason-grade (2-5): 5, The second most common Gleason-grade (2-5): none; See also Supporting Data Table 3;	1	A	Accel	A12-20336-LNGrpBInfiltGL5CA_R1.trimmed.ega.fastq.gz, A12-20336-LNGrpBInfiltGL5CA_R2.trimmed.ega.fastq.gz	Formalin	PE	CA	primary prostate cancer	2	93-331	3	150	450.6	3.004	Small	Glass	1958	6846	65634	22227	yellow	3102250	0.5	6849-6853	1338	14000890	5	10	450.6	2.90499	NA	NA	NA	NA	Yes	Yes	5.7	Yes	40	0	0	0	60	100bp peak + smear
	A17-20337-BxCAGL5infilt50prospure	Z	changed name in datafiles- replaced GATK pipeline forbidden % character from original name used to identify sample: A17-20337-BxCAGL5infilt50%pure 2017-8-14 GSB; Pathology review: WHO/ISUP grade group (1-5): 2, Gleason score (4-10): 3+4, The most common Gleason-grade (2-5):3, The second most common Gleason-grade (2-5):4; See also Supporting Data Table 3.	1	A	Accel	A17-20337-BxCAGL5infilt50prospure_R1.trimmed.ega.fastq.gz, A17-20337-BxCAGL5infilt50prospure_R2.trimmed.ega.fastq.gz	Formalin	PE	CA	primary prostate cancer	2	93-23227	4	150	724.65	4.831	Small	Glass	2031	44667	65826	22229	green	1545376	0.35	44687-44692	1339	14000891	6	10	724.65	7.81525	NA	NA	NA	NA	Yes	Yes	2.5	Yes	40	0	0	0	60	100bp peak + smear
	A17-20338-BxNLsmallPINCA	Y	changed name in datafiles- replaced GATK pipeline forbidden ? character from original name used to identify sample: A17-20338-BxNLsmallPIN?CA 2017-8-14 GSB; Pathology review: WHO/ISUP grade group (1-5): 4, Gleason score (4-10): 4+4, The most common Gleason-grade (2-5):4. See also Supporting Data Table 3.	1	A	Accel	A17-20338-BxNLsmallPINCA_R1.trimmed.ega.fastq.gz, A17-20338-BxNLsmallPINCA_R2.trimmed.ega.fastq.gz	Formalin	PE	CA	primary prostate cancer	2	93-23227	4	150	990.75	6.605	Small	Glass	2031	44667	65826	22230	yellow	728207	0	44687-44692	1340	14000891	6	10	990.75	22.6756	NA	NA	NA	NA	Yes	Yes	3.8	Yes	40	0	0	0	60	100bp peak + smear
	A17-20339-1F1LN1MET	X	none	1	A	Accel	A17-20339-1F1LN1MET_R1.trimmed.ega.fastq.gz, A17-20339-1F1LN1MET_R2.trimmed.ega.fastq.gz	Formalin	PE	MET	metastatic prostate cancer	2	93-544	5	150	935.4	6.236	Small	Glass	2032	44793	65633	22233	green	3532052	0.25	44794-44797	1341	14000892	4	10	935.4	6.6208	NA	NA	NA	NA	Yes	Yes	2.6	Yes	40	0	0	0	60	100bp peak + smear
	A17-20340-1F1LN2NL		Noncancerous control sample, background noise pattern of detected cancer variants as shown in Supporting Data Table 8.	1	B	Accel	A17-20340-1F1LN2NL_R1.trimmed.ega.fastq.gz, A17-20340-1F1LN2NL_R2.trimmed.ega.fastq.gz	Formalin	PE	NL	noncancerous lymph node	2	93-544	5	150	39060	260.4	Large	Glass	2032	44793	65633	22234	yellow	82902510	0	44794-44797	1342	14000892	4	10	39060	11.7789	NA	NA	NA	NA	Yes	Yes	19.6	Yes	5	0	0	50	45	strong full-scale smear with minor 100bp fraction	FFPE1	40
	A17-20341-3LP5CACribriformarea1	W	none	1	A	Accel	A17-20341-3LP5CACribriformarea1_R1.trimmed.ega.fastq.gz, A17-20341-3LP5CACribriformarea1_R2.trimmed.ega.fastq.gz	Formalin	PE	CA	primary prostate cancer	2	93-544	5	150	1335.75	8.905	Small	Glass	2034	41724	65814	22240	green	502380	0.75	41725-41729	1343	14000893	5	10	1335.75	53.1769	NA	NA	NA	NA	Yes	Yes	4	Yes	40	0	0	0	60	100bp peak + smear
	A17-20342-3LP5CAInfitrativeGL4	V	changed name in datafiles- replaced GATK pipeline forbidden ? character from original name used to identify sample: A17-20342-3LP5CAInfitrativeGL4? 2017-8-14 GSB; Pathology review: WHO/ISUP grade group (1-5): 5, Gleason score (4-10): 4+5, The most common Gleason-grade (2-5):4, The second most common Gleason-grade (2-5):5. See also Supporting Data Table 3.	1	A	Accel	A17-20342-3LP5CAInfitrativeGL4_R1.trimmed.ega.fastq.gz, A17-20342-3LP5CAInfitrativeGL4_R2.trimmed.ega.fastq.gz	Formalin	PE	CA	primary prostate cancer	2	93-544	5	150	4170	27.8	Small	Glass	2034	41724	65814	22241	yellow	4231117	0.45	41725-41729	1344	14000893	5	10	4170	19.7111	NA	NA	NA	NA	Yes	Yes	6.2	Yes	20	0	0	0	80	full-scale smear with 100bp peak
	A17-20343-LSV1METinfiltrative50pros	U	changed name in datafiles- replaced GATK pipeline forbidden % character from original name used to identify sample: A17-20343-LSV1METinfiltrative50% 2017-8-14 GSB; Pathology review: WHO/ISUP grade group (1-5): 5, Gleason score (4-10): 4+5, The most common Gleason-grade (2-5):4, The second most common Gleason-grade (2-5):5. See also Supporting Data Table 3.	1	A	Accel	A17-20343-LSV1METinfiltrative50pros_R1.trimmed.ega.fastq.gz, A17-20343-LSV1METinfiltrative50pros_R2.trimmed.ega.fastq.gz	Formalin	PE	MET	metastatic prostate cancer	2	93-544	5	150	8520	56.8	Medium	Glass	2033	52014	65815	22247	green	36960583	0.5	52015-52019	1345	14000894	5	10	8520	4.61032	NA	NA	NA	NA	Yes	Yes	6	Yes	20	0	0	0	80	full-scale smear with 100bp peak
	A21-20346-3RHPCAGL3		Background noise pattern of detected cancer variants as shown in Supporting Data Table 8. Paraffin material from A21 overall lower quality than other cases, perhaps due to differences in formalin fixation method. Pathology review: WHO/ISUP grade group (1-5): 1, Gleason score (4-10): 3+3, The most common Gleason-grade (2-5):3, See also Supporting Data Table 3.	1	B	Accel	A21-20346-3RHPCAGL3_R1.trimmed.ega.fastq.gz, A21-20346-3RHPCAGL3_R2.trimmed.ega.fastq.gz	Formalin	PE	CA	primary prostate cancer	2	92-6491	5	150	1515	10.1	Small	Glass	2217	84280	65635	22252	green	19393657	0.75	84283, 84284, 84285, 84286, 84287	1348	14000896	5	10	1515	1.56237	NA	NA	NA	NA	Yes	Yes	12.6	Yes	30	0	0	0	70	full-scale smear with 100bp peak	FFPE1	40
	A21-20347-3RHPPIN		FIMM sequence lab had to repeat pre-capture amplification with presumably higher amount of starting DNA to get sufficient DNA for capture 2017-8-15 gsb; Pathology review: Low grade PIN; No high grade PIN present, so with current nomenclature this would not be called PIN. See also Supporting Data Table 3. Note: It has been reclassified as NL in the sample list; Noncancerous control sample, no vari…	1	B	Accel	A21-20347-3RHPPIN_Acc_R1.trimmed.ega.fastq.gz, A21-20347-3RHPPIN_Acc_R2.trimmed.ega.fastq.gz	Formalin	PE	NL	low grade prostatic intrapithelial neoplasia, no longer classified as PIN	2	92-6491	5	150	2565	17.1	Small	Glass	2217	84280	65635	22253	yellow	16651300	0.25	84283, 84284, 84285, 84286, 84287	1349	14000896	5	10	2565	3.08084	NA	NA	NA	NA	Yes	Yes	16.2	Yes	20	0	0	0	80	weird smeared profile with sharp peaks (artefact?)	FFPE1	49
	A21-20348-3RHPBPH		Noncancerous control sample, background noise pattern of detected cancer variants as shown in Supporting Data Table 8. Paraffin material from A21 overall lower quality than other cases, perhaps due to differences in formalin fixation method.	1	B	Accel	A21-20348-3RHPBPH_R1.trimmed.ega.fastq.gz, A21-20348-3RHPBPH_R2.trimmed.ega.fastq.gz	Formalin	PE	BPH	benign prostatic hypertrophy	2	92-6491	5	150	4860	32.4	Medium	Glass	2217	84280	65635	22254	purple	44536639	0	84283, 84284, 84285, 84286, 84287	1350	14000896	5	10	4860	2.18247	NA	NA	NA	NA	Yes	Yes	11.7	Yes	20	0	0	0	80	weird smeared profile with sharp peaks (artefact?)	FFPE1	40
	A21-20349-3RECAGL3		Background noise pattern of detected cancer variants as shown in Supporting Data Table 8. Paraffin material from A21 overall lower quality than other cases, perhaps due to differences in formalin fixation method. Pathology review: WHO/ISUP grade group (1-5): 2, Gleason score (4-10): 3+4, The most common Gleason-grade (2-5):3, The second most common Gleason-grade (2-5):4. See also Supporting Data …	1	B	Accel	A21-20349-3RECAGL3_R1.trimmed.ega.fastq.gz, A21-20349-3RECAGL3_R2.trimmed.ega.fastq.gz	Formalin	PE	CA	primary prostate cancer	2	92-6491	5	150	1605	10.7	Medium	Glass	2215	79007	65642	22255	green	16704709	0.7	79009, 79010, 79011, 79012, 79013	1351	14000897	5	10	1605	1.92161	NA	NA	NA	NA	Yes	Yes	14.2	Yes	70	0	0	0	30	weird smeared profile with sharp peaks (artefact?)	FFPE1	40
	A21-20350-3RECAGL4fusedpapillary		Background noise pattern of detected cancer variants as shown in Supporting Data Table 8. Paraffin material from A21 overall lower quality than other cases, perhaps due to differences in formalin fixation method. Pathology review: WHO/ISUP grade group (1-5): 4, Gleason score (4-10): 4+4, The most common Gleason-grade (2-5):4, See also Supporting Data Table 3.	1	B	Accel	A21-20350-3RECAGL4fusedpapillary_R1.trimmed.ega.fastq.gz, A21-20350-3RECAGL4fusedpapillary_R2.trimmed.ega.fastq.gz	Formalin	PE	CA	primary prostate cancer	2	92-6491	5	150	1102.95	7.353	Small	Glass	2215	79007	65642	22256	yellow	8201504	0.75	79009, 79010, 79011, 79012, 79013	1352	14000897	5	10	1102.95	2.68963	NA	NA	NA	NA	Yes	Yes	9.1	Yes	0	0	0	0	0	100bp peak + smear	FFPE1	40
	A21-20352-3RNCAGL3_5infiltrative	Z	changed name in datafiles- replaced GATK pipeline forbidden / character from original name used to identify sample: A21-20352-3RNCAGL3/5infiltrative 2017-8-14 GSB; Pathology review: WHO/ISUP grade group (1-5): 4, Gleason score (4-10): 5+3, The most common Gleason-grade (2-5):5, The second most common Gleason-grade (2-5): 3. See also Supporting Data Table 3.	1	A	Accel	A21-20352-3RNCAGL3_5infiltrative_R1.trimmed.ega.fastq.gz, A21-20352-3RNCAGL3_5infiltrative_R2.trimmed.ega.fastq.gz	Formalin	PE	CA	primary prostate cancer	2	92-6491	5	150	56.055	0.3737	Small	Glass	2216	94414	65636	22258	yellow	22792925	0.65	94415, 94416, 94417, 94418, 94419, 94420	1354	14000898	6	10	56.055	0.0409886	NA	NA	NA	NA	Yes	Yes	not done	No	NA	NA	NA	NA	NA	NA
	A21-20354-MesentericLNMET_F30	Y	changed name in datafiles- replaced GATK pipeline forbidden () characters from original name used to identify sample: A21-20354-MesentericLNMET(F30) 2017-8-14 GSB; Note this metastasis was removed at autopsy, not during radical prostatectomy; This sample serves to verify that the clonal pattern detected in metastatic tumor DNA from frozen tissue and from paraffin tissue are similar, with greater …	1	A	Accel	A21-20354-MesentericLNMET_F30__R1.trimmed.ega.fastq.gz, A21-20354-MesentericLNMET_F30__R2.trimmed.ega.fastq.gz	Formalin	PE	MET	metastatic prostate cancer	2	1997	6	150	1469.85	9.799	Small	Glass	137	78941	65622	22260	green	1030975	0.85	78942, 78943, 78944, 78945, 78946	1356	14000899	5	10	1469.85	28.5138	NA	NA	NA	NA	Yes	Yes	11.4	Yes	60	0	0	0	40	Strong 100bp peak + smear	FFPE1	40
	A21-20355-BxGrpA14121CAGL335%+PIN		FIMM sequence lab received but did not process sample because quantifiler concentration was 0.00ng/ul 2017-8-14 gsb; Pathology review: Looks like Gleason Score 3+3; Pathology review: WHO/ISUP grade group (1-5): 1, Gleason score (4-10): 3+3, The most common Gleason-grade (2-5):3. See also Supporting Data Table 3.	0	#N/A	#N/A	NA	Formalin	PE	CA	primary prostate cancer	2	91-14121	not studied	150	0.059025	0.0003935	Tiny	Glass	2225	94390	65640	22261	green	2810391	0.24	94391, 94392, 94393, 94394, 94395	1357	14000900	5	10	0.059025	0.000420048	NA	NA	NA	NA	Yes	Yes	not done	No	NA	NA	NA	NA	NA	NA
	A21-20356-3LCCAGL3		Background noise pattern of detected cancer variants as shown in Supporting Data Table 8.	1	B	Accel	A21-20356-3LCCAGL3_R1.trimmed.ega.fastq.gz, A21-20356-3LCCAGL3_R2.trimmed.ega.fastq.gz	Formalin	PE	CA	primary prostate cancer	2	92-6491	5	150	215.7	1.438	Small	Glass	2214	92183	65639	22262	green	15392803	0.6	92160, 92161, 92162, 92163, 92164	1358	14000901	5	10	215.7	0.280261	NA	NA	NA	NA	Yes	Yes	3.9	Yes	50	0	0	0	50	Strong 100bp peak + smear
	A22-20357-Bx759CAGL585pros	Z	changed name in datafiles- replaced GATK pipeline forbidden % character from original name used to identify sample: A22-20357-Bx759CAGL585% 2017-8-14 GSB; Pathology review: WHO/ISUP grade group (1-5): 5, Gleason score (4-10): 5+4, The most common Gleason-grade (2-5):5, The second most common Gleason-grade (2-5):4. See also Supporting Data Table 3.	1	A	Accel	A22-20357-Bx759CAGL585pros_R1.trimmed.ega.fastq.gz, A22-20357-Bx759CAGL585pros_R2.trimmed.ega.fastq.gz	Formalin	PE	CA	primary prostate cancer	2	94-1626	7	150	313.2	2.088	Tiny	Glass	759	94594	65825	22263	green	534924	0.9	94623-94630, 94595-94597	1359	14000902	11	10	313.2	5.32276	NA	NA	NA	NA	Yes	Yes	0.8	Yes	50	0	0	0	50	Strong 100bp peak + smear
	A22-20358-Bx758CAGL4_585pros	Y	changed name in datafiles- replaced GATK pipeline forbidden % and /characters from original name used to identify sample: A22-20358-Bx758CAGL4/585% 2017-8-14 GSB; Pathology review: Not the best histological image. WHO/ISUP grade group (1-5): 5, Gleason score (4-10): 4+5, The most common Gleason-grade (2-5):4, The second most common Gleason-grade (2-5):5, See also Supporting Data Table 3.	1	A	Accel	A22-20358-Bx758CAGL4_585pros_R1.trimmed.ega.fastq.gz, A22-20358-Bx758CAGL4_585pros_R2.trimmed.ega.fastq.gz	Formalin	PE	CA	primary prostate cancer	2	94-1626	7	150	240.3	1.602	Tiny	Glass	758	94516	65643	22267	green	1558063	0.85	94518-94520, 94572-94576	1360	14000903	8	10	240.3	1.92787	NA	NA	NA	NA	Yes	Yes	0.6	Yes	50	0	0	0	50	Strong 100bp peak + smear
	A24-20441-CAAreaA	Z	Pathology review: WHO/ISUP grade group (1-5): 3 Gleason score (4-10): 4+3 The most common Gleason-grade (2-5):4 The second most common Gleason-grade (2-5):3 See also Supporting Data Table 3.	1	A	Accel	A24-20441-CAAreaA_R1.trimmed.ega.fastq.gz, A24-20441-CAAreaA_R2.trimmed.ega.fastq.gz	Formalin	PE	CA	primary prostate cancer	2	87-20204	8	150	467.25	3.115	Medium	Membrane	32995	260150	68924	23614	green	3090902	0.6	260145, 260146, 260147, 260148, 260149, 260151, 260152, 260153,260154, 260155	1435	14002480	10	7	467.25	2.15956	NA	NA	NA	NA	Yes	Yes	5.9	Yes	50	0	0	0	50	Strong 100bp peak + smear
	A24-20442-CAAreaB	Y	Pathology review: Partially fused glands with a bit mucinous differentiation. Conservatively Gleason score 3+4, but could be 4+3 as well; WHO/ISUP grade group (1-5): 2 Gleason score (4-10): 3+4 The most common Gleason-grade (2-5):3 The second most common Gleason-grade (2-5):4 note: Partially fused glands with a bit mucinous differentiation. See also Supporting Data Table 3.	1	A	Accel	A24-20442-CAAreaB_R1.trimmed.ega.fastq.gz, A24-20442-CAAreaB_R2.trimmed.ega.fastq.gz	Formalin	PE	CA	primary prostate cancer	2	87-20204	8	150	191.7	1.278	Small	Membrane	32995	260150	68924	23615	yellow	3609572	0.5	260145, 260146, 260147, 260148, 260149, 260151, 260152, 260153,260154, 260155	1446	14002480	10	7	191.7	0.758697	NA	NA	NA	NA	Yes	Yes	3.2	Yes	50	0	0	0	50	Strong 100bp peak + smear
	A24-20443-PINAreaA		Pathology review: Low grade PIN; No high grade PIN present, so with current nomenclature this would not be called PIN. Note: It has been reclassified as NL in the sample list. ; Noncancerous control sample, background noise pattern of detected cancer variants as shown in Supporting Data Table 8.	1	B	Accel	A24-20443-PINAreaA_R1.trimmed.ega.fastq.gz, A24-20443-PINAreaA_R2.trimmed.ega.fastq.gz	Formalin	PE	PIN	prostatic intraepithelial neoplasia	2	87-20204	8	150	480.9	3.206	Medium	Membrane	32995	260150	68924	23616	blue	8705069	0.45	260145, 260146, 260147, 260148, 260149, 260151, 260152, 260153,260154, 260155	1447	14002480	10	7	480.9	0.789195	NA	NA	NA	NA	Yes	Yes	7.2	Yes	50	0	0	0	50	Strong 100bp peak + smear
	A24-20445-CAAreaC		FIMM sequence lab received but did not process sample because quantifiler concentration was 0.18ng/ul 2017-8-14 gsb;	0	#N/A	#N/A	NA	Formalin	PE	CA	primary prostate cancer	2	87-20204	8	150	27.615	0.1841	Tiny	Membrane	32995	260150	68924	23618	violet	525258	0.6	260145, 260146, 260147, 260148, 260149, 260151, 260152, 260153,260154, 260155	1449	14002480	10	7	27.615	0.751059	NA	NA	NA	NA	Yes	Yes	not done	No	NA	NA	NA	NA	NA	NA
	A24-20446-CAAreaD		FIMM sequence lab received but did not process sample because quantifiler concentration was 0.17ng/ul 2017-8-14 gsb; Pathology review: WHO/ISUP grade group (1-5): 1, Gleason score (4-10): 3+3, The most common Gleason-grade (2-5):3	0	#N/A	#N/A	NA	Formalin	PE	CA	primary prostate cancer	2	87-20204	8	150	24.885	0.1659	Tiny	Membrane	32995	260150	68924	23619	aqua	362013	0.7	260145, 260146, 260147, 260148, 260149, 260151, 260152, 260153,260154, 260155	1450	14002480	10	7	24.885	0.982009	NA	NA	NA	NA	Yes	Yes	not done	No	NA	NA	NA	NA	NA	NA
	A24-20447-PINAreaB		Pathology review: Within dissected ROI, benign glands with clear cytoplasm;; Noncancerous control sample, background noise pattern of detected cancer variants as shown in Supporting Data Table 8.	1	B	Accel	A24-20447-PINAreaB_R1.trimmed.ega.fastq.gz, A24-20447-PINAreaB_R2.trimmed.ega.fastq.gz	Formalin	PE	PIN	prostatic intraepithelial neoplasia	2	87-20204	8	150	44.19	0.2946	Small	Membrane	32995	260150	68924	23620	yellow	502131	0.8	260145, 260146, 260147, 260148, 260149, 260151, 260152, 260153,260154, 260155	1451	14002480	10	7	44.19	1.25721	NA	NA	NA	NA	Yes	Yes	not done	No	NA	NA	NA	NA	NA	NA
	A24-20448-CAAreaE		FIMM sequence lab received but did not process sample because quantifiler concentration was 0.18ng/ul 2017-8-14 gsb; Pathology review: WHO/ISUP grade group (1-5): 2, Gleason score (4-10): 3+4, The most common Gleason-grade (2-5):3, The second most common Gleason-grade (2-5):4.	0	#N/A	#N/A	NA	Formalin	PE	CA	primary prostate cancer	2	87-20204	8	150	11.931	0.07954	Tiny	Membrane	32995	260150	68924	23621	purple	344558	0.85	260145, 260146, 260147, 260148, 260149, 260151, 260152, 260153,260154, 260155	1452	14002480	10	7	11.931	0.494671	NA	NA	NA	NA	Yes	Yes	not done	No	NA	NA	NA	NA	NA	NA
	A24-20449-BiopsySite		Pathology review: Pigmented macrophages, epithelioid histiocytes, mononuclear inflammatory cells, Reactive changes. See also Supporting Data Table 3; Noncancerous control sample, background noise pattern of detected cancer variants as shown in Supporting Data Table 8.	1	B	Accel	A24-20449-BiopsySite_R1.trimmed.ega.fastq.gz, A24-20449-BiopsySite_R2.trimmed.ega.fastq.gz	Formalin	PE	NL	noncancerous prostate	2	87-20204	8	150	35.985	0.2399	Tiny	Membrane	32995	260150	68924	23622	light blue	684406	0	260145, 260146, 260147, 260148, 260149, 260151, 260152, 260153,260154, 260155	1453	14002480	10	7	35.985	0.751121	NA	NA	NA	NA	Yes	Yes	not done	No	NA	NA	NA	NA	NA	NA
	A24-20450-ProstateInkedMarginA		lots of white nontissue area so area is off by about half 2017-8-13 gsb; Noncancerous control sample, background noise pattern of detected cancer variants as shown in Supporting Data Table 8.	1	B	Accel	A24-20450-ProstateInkedMarginA_R1.trimmed.ega.fastq.gz, A24-20450-ProstateInkedMarginA_R2.trimmed.ega.fastq.gz	Formalin	PE	NL	noncancerous prostate	2	87-20204	8	400	430.4	1.076	Large	Membrane	32995	260150	68924	23623	brown	39834017	0	260145, 260146, 260147, 260148, 260149, 260151, 260152, 260153,260154, 260155	1454	14002480	10	7	430.4	0.154355	NA	NA	NA	NA	Yes	Yes	6.1	Yes	0	0	0	0	100	smear
	A24-20451-NontumorAreaA		Noncancerous control sample, background noise pattern of detected cancer variants as shown in Supporting Data Table 8.	1	B	Accel	A24-20451-NontumorAreaA_R1.trimmed.ega.fastq.gz, A24-20451-NontumorAreaA_R2.trimmed.ega.fastq.gz	Formalin	PE	NL	noncancerous prostate	2	87-20204	8	300	1254.3	4.181	Large	Membrane	32995	260150	68924	23624	lavender	73529826	0	260145, 260146, 260147, 260148, 260149, 260151, 260152, 260153,260154, 260155	1455	14002480	10	7	1254.3	0.243691	NA	NA	NA	NA	Yes	Yes	9.9	Yes	50	0	0	0	50	Strong 100bp peak + smear
	A24-20452-NontumorAreaB		Noncancerous control sample, background noise pattern of detected cancer variants as shown in Supporting Data Table 8.	1	B	Accel	A24-20452-NontumorAreaB_R1.trimmed.ega.fastq.gz, A24-20452-NontumorAreaB_R2.trimmed.ega.fastq.gz	Formalin	PE	NL	noncancerous prostate	2	87-20204	8	300	1425.6	4.752	Large	Membrane	32995	260150	68924	23625	forest green	48916256	0	260145, 260146, 260147, 260148, 260149, 260151, 260152, 260153,260154, 260155	1770	14002480	10	7	1425.6	0.416338	NA	NA	NA	NA	Yes	Yes	14.2	Yes	50	0	0	0	50	Strong 100bp peak + smear	FFPE1	40
	A24-20453-CAAreaF	X	Pathology review: WHO/ISUP grade group (1-5): 3 Gleason score (4-10): 4+3 The most common Gleason-grade (2-5):4 The second most common Gleason-grade (2-5):3 See also Supporting Data Table 3.	1	A	Accel	A24-20453-CAAreaF_R1.trimmed.ega.fastq.gz, A24-20453-CAAreaF_R2.trimmed.ega.fastq.gz	Formalin	PE	CA	primary prostate cancer	2	87-20204	8	150	993.9	6.626	Medium	Membrane	32996	260160	68925	23626	olive green	11176168	0.8	260156, 260157, 260158, 260159, 260161, 260162, 260163, 260164, 260165, 260166, 260167	1496	14002481	11	7	993.9	1.15494	NA	NA	NA	NA	Yes	Yes	11.8	Yes	80	0	0	0	20	Strong 100bp peak + smear	FFPE1	40
	A24-20454-CAAreaG	W	Pathology review: WHO/ISUP grade group (1-5): 3 Gleason score (4-10): 4+3 The most common Gleason-grade (2-5):4 The second most common Gleason-grade (2-5):3 See also Supporting Data Table 3.	1	A	Accel	A24-20454-CAAreaG_R1.trimmed.ega.fastq.gz, A24-20454-CAAreaG_R2.trimmed.ega.fastq.gz	Formalin	PE	CA	primary prostate cancer	2	87-20204	8	150	736.65	4.911	Medium	Membrane	32996	260160	68925	23627	blue gray	10976138	0.65	260156, 260157, 260158, 260159, 260161, 260162, 260163, 260164, 260165, 260166, 260167	1507	14002481	11	7	736.65	0.871607	NA	NA	NA	NA	Yes	Yes	11.3	Yes	80	0	0	0	20	Strong 100bp peak + smear
	A24-20455-A24CAAreaH	V	Pathology review: WHO/ISUP grade group (1-5): 2 Gleason score (4-10): 3+4 The most common Gleason-grade (2-5):3 The second most common Gleason-grade (2-5):4 See also Supporting Data Table 3.	1	A	Accel	A24-20455-A24CAAreaH_R1.trimmed.ega.fastq.gz, A24-20455-A24CAAreaH_R2.trimmed.ega.fastq.gz	Formalin	PE	CA	primary prostate cancer	2	87-20204	8	150	654.75	4.365	Large	Membrane	32996	260160	68925	23628	purple	17078142	0.7	260156, 260157, 260158, 260159, 260161, 260162, 260163, 260164, 260165, 260166, 260167	1518	14002481	11	7	654.75	0.497902	NA	NA	NA	NA	Yes	Yes	12.3	Yes	80	0	0	0	20	Strong 100bp peak + smear
	A24-20456-CAAreaI	U	Pathology review: WHO/ISUP grade group (1-5): 3 Gleason score (4-10): 4+3 The most common Gleason-grade (2-5):4 The second most common Gleason-grade (2-5):3 See also Supporting Data Table 3.	1	A	Accel	A24-20456-CAAreaI_R1.trimmed.ega.fastq.gz, A24-20456-CAAreaI_R2.trimmed.ega.fastq.gz	Formalin	PE	CA	primary prostate cancer	2	87-20204	8	150	113.01	0.7534	Small	Membrane	32996	260160	68925	23629	light blue	3743462	0.7	260156, 260157, 260158, 260159, 260161, 260162, 260163, 260164, 260165, 260166, 260167	1529	14002481	11	7	113.01	0.39206	NA	NA	NA	NA	Yes	Yes	not done	No	NA	NA	NA	NA	NA	NA
	A24-20457-CAAreaJ	T	Pathology review: WHO/ISUP grade group (1-5): 4 Gleason score (4-10): 4+4 The most common Gleason-grade (2-5):4 See also Supporting Data Table 3.	1	A	Accel	A24-20457-CAAreaJ_R1.trimmed.ega.fastq.gz, A24-20457-CAAreaJ_R2.trimmed.ega.fastq.gz	Formalin	PE	CA	primary prostate cancer	2	87-20204	8	150	128.805	0.8587	Small	Membrane	32996	260160	68925	23630	light purple	3469888	0.65	260156, 260157, 260158, 260159, 260161, 260162, 260163, 260164, 260165, 260166, 260167	1540	14002481	11	7	128.805	0.482088	NA	NA	NA	NA	Yes	Yes	not done	No	NA	NA	NA	NA	NA	NA
	A24-20458-ProstateInkedMarginB		Noncancerous control sample, background noise pattern of detected cancer variants as shown in Supporting Data Table 8.	1	B	Accel	A24-20458-ProstateInkedMarginB_R1.trimmed.ega.fastq.gz, A24-20458-ProstateInkedMarginB_R2.trimmed.ega.fastq.gz	Formalin	PE	NL	noncancerous prostate	2	87-20204	8	150	39.525	0.2635	Small	Membrane	32996	260160	68925	23631	green	13846271	0	260156, 260157, 260158, 260159, 260161, 260162, 260163, 260164, 260165, 260166, 260167	1551	14002481	11	7	39.525	0.0370722	NA	NA	NA	NA	Yes	Yes	not done	No	NA	NA	NA	NA	NA	NA
	A24-20459-SigmoidObstPelvicMetImplant	S	Pathology review: WHO/ISUP grade group (1-5): 5 Gleason score (4-10): 5+4 The most common Gleason-grade (2-5):5 The second most common Gleason-grade (2-5):4 See also Supporting Data Table 3.	1	A	Accel	A24-20459-SigmoidObstPelvicMetImplant_R1.trimmed.ega.fastq.gz, A24-20459-SigmoidObstPelvicMetImplant_R2.trimmed.ega.fastq.gz	Formalin	PE	MET	metastatic prostate cancer	2	87-20204	8	150	418.65	2.791	Medium	Membrane	24052	260183	68927	23634	green	13137427	0.3	260182, 260185, 260186, 260187, 260188	1562	14002483	5	7	418.65	0.910485	NA	NA	NA	NA	Yes	Yes	13.1	Yes	90	0	0	0	10	Strong 100bp peak + smear	FFPE1	40
	A24-20460-BxTumorA	R	Pathology review: Partially crushed biopsy tissue. High grade cancer probably, can't say much more. Gleason pattern 4 or 5 maybe;	1	A	Accel	A24-20460-BxTumorA_R1.trimmed.ega.fastq.gz, A24-20460-BxTumorA_R2.trimmed.ega.fastq.gz	Formalin	PE	CA	primary prostate cancer	2	87-20204	8	150	76.005	0.5067	Small	Membrane	24053	260171	68926	23632	green	1609772	0.5	260168, 260169, 260170, 260172, 260173, 260174, 260175, 260176, 260177, 260178, 260179, 260180, 260181	1470	14002482	13	7	76.005	0.518844	NA	NA	NA	NA	Yes	Yes	not done	No	NA	NA	NA	NA	NA	NA
	A24-20461-BxNontumorandtinyquestionableareas		Pathology review: Gleason 5 possible, cannot be sure; This was included in the study to see if cancer can be diagnosed based on mutation patterns in setting of questionable histology such as this; There is cancer variant signal above background but it is too scant to interpret for subclonality in our opinion. See Supporting Data Table 3	1	B	Accel	A24-20461-BxNontumorandtinyquestionableareas_R1.trimmed.ega.fastq.gz, A24-20461-BxNontumorandtinyquestionableareas_R2.trimmed.ega.fastq.gz	Formalin	PE	CA	primary prostate cancer	2	87-20204	8	300	128.76	0.4292	Medium	Membrane	24053	260171	68926	23633	yellow	73979776	0	260168, 260169, 260170, 260172, 260173, 260174, 260175, 260176, 260177, 260178, 260179, 260180, 260181	1483	14002482	13	7	128.76	0.0191261	NA	NA	NA	NA	Yes	Yes	not done	No	NA	NA	NA	NA	NA	NA
	A29-20462-BxNoncancerousEpithelium		Sequence data from this sample contains low level cancer variant signal. Review of the ROI selected for laser dissection show four foci of suspicious cells likely to be prostate cancer that were not appreciated prior to the dissection. See Supporting Data Table 3. Our interpretation is that this faint signal comes from a tiny fraction of tumor cells sequenced at high depth. Note that the tissue b…	1	B	Accel	A29-20462-BxNoncancerousEpithelium_R1.trimmed.ega.fastq.gz, A29-20462-BxNoncancerousEpithelium_R2.trimmed.ega.fastq.gz	Formalin	PE	NL	noncancerous prostate	2	85-9113	9	150	34.155	0.2277	Tiny	Membrane	26704	260192	68928	23635	green	1048013	0	260189, 260190, 260191	1567	14002484	3	7	34.155	1.55192	NA	NA	NA	NA	Yes	Yes	not done	No	NA	NA	NA	NA	NA	NA
	A29-20463-BxStroma		FIMM sequence lab received but did not process sample because quantifiler concentration was 0.04ng/ul 2017-8-14 gsb;	0	#N/A	#N/A	NA	Formalin	PE	NL	noncancerous prostate	2	85-9113	9	150	5.9565	0.03971	Tiny	Membrane	26704	260192	68928	23636	yellow	834485	0	260189, 260190, 260191	1570	14002484	3	7	5.9565	0.339902	NA	NA	NA	NA	Yes	Yes	not done	No	NA	NA	NA	NA	NA	NA
	A31-20464-METinVasWall	U	Pathology review: WHO/ISUP grade group (1-5): 5 Gleason score (4-10): 4+5 The most common Gleason-grade (2-5):4 The second most common Gleason-grade (2-5):5 See also Supporting Data Table 3	1	A	Accel	A31-20464-METinVasWall_R1.trimmed.ega.fastq.gz, A31-20464-METinVasWall_R2.trimmed.ega.fastq.gz	3:1 E:M	PE	MET	metastatic prostate cancer	2	2000	10	300	2611.8	8.706	Large	Membrane	25641	260203	68920	23607	black	6510094	0.4	260200, 260201, 260202, 260204, 260205, 260206	1573	14002486	6	7	2611.8	9.5522	NA	NA	NA	NA	Yes	Yes	9.4	Yes	70	0	0	0	30	Strong 100bp peak + smear
	A31-20465-A31CAAreaD	W	Pathology review: WHO/ISUP grade group (1-5): 5 Gleason score (4-10): 4+5 The most common Gleason-grade (2-5):4 The second most common Gleason-grade (2-5):5 See also Supporting Data Table 3	1	A	Accel	A31-20465-A31CAAreaD_R1.trimmed.ega.fastq.gz, A31-20465-A31CAAreaD_R2.trimmed.ega.fastq.gz	3:1 E:M	PE	CA	primary prostate cancer	2	2000	10	300	6930	23.1	Large	Membrane	25641	260203	68920	23608	violet	22701168	0.5	260200, 260201, 260202, 260204, 260205, 260206	1579	14002486	6	7	6930	7.26835	NA	NA	NA	NA	Yes	Yes	12	Yes	20	0	0	0	80	weird smeared profile with sharp peaks (artefact?)	FFPE1	40
	A31-20466-CAAreaE	V	Pathology review:WHO/ISUP grade group (1-5): 5 Gleason score (4-10): 5+5 The most common Gleason-grade (2-5):5 See also Supporting Data Table 3	1	A	Accel	A31-20466-CAAreaE_R1.trimmed.ega.fastq.gz, A31-20466-CAAreaE_R2.trimmed.ega.fastq.gz	3:1 E:M	PE	CA	primary prostate cancer	2	2000	10	150	1444.8	9.632	Medium	Membrane	25641	260203	68920	23609	apricot	23931001	0.65	260200, 260201, 260202, 260204, 260205, 260206	1585	14002486	6	7	1444.8	1.43747	NA	NA	NA	NA	Yes	Yes	10.3	Yes	60	0	0	0	40	Strong 100bp peak + smear	FFPE1	40
	A31-20467-CAAreaA	Z	Pathology review: WHO/ISUP grade group (1-5): 5 Gleason score (4-10): 5+5 The most common Gleason-grade (2-5):5 The second most common Gleason-grade (2-5):5; See also Supporting Data Table 3; See Sainio et al, Pathology Reearch and Practice 214: 848-856, 2018. PMID 29728311, neuroendocrine marker expression is heterogeneous in this patient's cancer;	1	A	Accel	A31-20467-CAAreaA_R1.trimmed.ega.fastq.gz, A31-20467-CAAreaA_R2.trimmed.ega.fastq.gz	3:1 E:M	PE	CA	primary prostate cancer	2	2000	10	150	21105	140.7	Medium	Membrane	25643	260197	68917	23603	green	5802680	0.9	260193, 260194, 260195, 260196, 260198, 260199	1591	14002485	6	7	21105	86.5979	NA	NA	NA	NA	Yes	Yes	2.7	Yes	100	0	0	0	0	All DNA in 100bp peak
	A31-20468-CAAreaB	Y	Pathology review: WHO/ISUP grade group (1-5): 5 Gleason score (4-10): 5 The most common Gleason-grade (2-5):5 See also Supporting Data Table 3; See Sainio et al, Pathology Reearch and Practice 214: 848-856, 2018. PMID 29728311, neuroendocrine marker expression is heterogeneous in this patient's cancer;	1	A	Accel	A31-20468-CAAreaB_R1.trimmed.ega.fastq.gz, A31-20468-CAAreaB_R2.trimmed.ega.fastq.gz	3:1 E:M	PE	CA	primary prostate cancer	2	2000	10	150	15045	100.3	Medium	Membrane	25643	260197	68917	23604	yellow	7498281	0.75	260193, 260194, 260195, 260196, 260198, 260199	1597	14002485	6	7	15045	47.7729	NA	NA	NA	NA	Yes	Yes	1.7	Yes	97	0	0	0	3	Most DNA in 100bp peak, barely visible HMW fraction
	A31-20469-CAAreaC	X	Pathology review: Pathology Review of ROI: WHO/ISUP grade group (1-5): 5 Gleason score (4-10): 5+5 Total area of ​​the tumor (%):80 The most common Gleason-grade (2-5):5 Area of most common Gleason-grade (%):100 The second most common Gleason-grade (2-5): Area of second most common Gleason-grade (%); See also Supporting Data Table 3; See Sainio et al, Pathology Reearch and Practice 214: 848-856, …	1	A	Accel	A31-20469-CAAreaC_R1.trimmed.ega.fastq.gz, A31-20469-CAAreaC_R2.trimmed.ega.fastq.gz	3:1 E:M	PE	CA	primary prostate cancer	2	2000	10	200	43480	217.4	Large	Membrane	25643	260197	68917	23605	red	22527792	0.8	260193, 260194, 260195, 260196, 260198, 260199	1603	14002485	6	7	43480	45.9538	NA	NA	NA	NA	Yes	Yes	2.6	Yes	97	0	0	0	3	Most DNA in 100bp peak, barely visible HMW fraction
	A31-20470-NontumorMuscle		FIMM sequence lab had to repeat pre-capture amplification with presumably higher amount of starting DNA to get sufficient DNA for capture 2017-8-15 gsb; Pathology review: The right side of the defined region of interest comes within 100 microns of visible cancer cells. Since the cancer variant cluster figure in Supporting Data Table 8 shows a faint primary cancer signal in this sample, it seems m…	1	B	Accel	A31-20470-NontumorMuscle_Acc_R1.trimmed.ega.fastq.gz, A31-20470-NontumorMuscle_Acc_R2.trimmed.ega.fastq.gz	3:1 E:M	PE	NL	noncancerous prostate	2	2000	10	300	11310	37.7	Large	Membrane	25643	260197	68917	23606	blue	76180701	0	260193, 260194, 260195, 260196, 260198, 260199	1609	14002485	6	7	11310	3.53483	NA	NA	NA	NA	Yes	Yes	5.5	Yes	90	0	0	0	10	Most DNA in 100bp peak, barely visible HMW fraction (rtefact peak at 400?)	FFPE1	22
	A32-20471-CAAreaA	Y	Pathology review: Gleason cannot be assessed, overall architecture high grade;	1	A	Accel	A32-20471-CAAreaA_R1.trimmed.ega.fastq.gz, A32-20471-CAAreaA_R2.trimmed.ega.fastq.gz	3:1 E:M	PE	CA	primary prostate cancer	2	2000	11	150	57840	385.6	Large	Membrane	27679	260208	68929	23637	green	29379011	0.45	260207, 260209, 260210, 260211, 260212	1615	14002487	5	7	57840	56.2501	NA	NA	NA	NA	Yes	Yes	3.3	Yes	50	0	0	0	50	Strong 100bp peak + smear
	A32-20472-CAAreaB	X	Pathology review: WHO/ISUP grade group (1-5): 5 Gleason score (4-10): 5+5 The most common Gleason-grade (2-5):5 The second most common Gleason-grade (2-5):5 See also Supporting Data Table 3.	1	A	Accel	A32-20472-CAAreaB_R1.trimmed.ega.fastq.gz, A32-20472-CAAreaB_R2.trimmed.ega.fastq.gz	3:1 E:M	PE	CA	primary prostate cancer	2	2000	11	150	22635	150.9	Large	Membrane	27679	260208	68929	23638	yellow	14326595	0.75	260207, 260209, 260210, 260211, 260212	1620	14002487	5	7	22635	45.1408	NA	NA	NA	NA	Yes	Yes	2.5	Yes	80	0	20	0	0	100bp peak + smear
	A32-20473-CAAreaC	W	Pathology review: Gleason score 5+4; WHO/ISUP grade group (1-5): 5 Gleason score (4-10): 5+4 The most common Gleason-grade (2-5):5 The second most common Gleason-grade (2-5):4 See also Supporting Data Table 3.	1	A	Accel	A32-20473-CAAreaC_R1.trimmed.ega.fastq.gz, A32-20473-CAAreaC_R2.trimmed.ega.fastq.gz	3:1 E:M	PE	CA	primary prostate cancer	2	2000	11	300	93570	311.9	Large	Membrane	27684	260214	68930	23639	green	28828492	0.45	260213, 260215, 260216, 260217, 260218	1625	14002488	5	7	93570	92.7356	NA	NA	NA	NA	Yes	Yes	2	Yes	80	0	20	0	0	100bp peak + smear
	A32-20474-CAAreaD	V	Pathology review: WHO/ISUP grade group (1-5): 5 Gleason score (4-10): 5+5 The most common Gleason-grade (2-5):5 note: indian file pattern as seen in lobular carcinoma of breast; See also Supporting Data Table 3.	1	A	Accel	A32-20474-CAAreaD_R1.trimmed.ega.fastq.gz, A32-20474-CAAreaD_R2.trimmed.ega.fastq.gz	3:1 E:M	PE	CA	primary prostate cancer	2	2000	11	150	9780	65.2	Small	Membrane	27684	260214	68930	23640	yellow	13437456	0.45	260213, 260215, 260216, 260217, 260218	1630	14002488	5	7	9780	20.7948	NA	NA	NA	NA	Yes	Yes	1.1	Yes	80	0	0	0	20	100bp peak + smear
	A32-20475-CAinLymphatic	Z	Pathology review: WHO/ISUP grade group (1-5): 5 Gleason score (4-10): 5+5 The most common Gleason-grade (2-5):5 See also Supporting Data Table 3.	1	A	Accel	A32-20475-CAinLymphatic_R1.trimmed.ega.fastq.gz, A32-20475-CAinLymphatic_R2.trimmed.ega.fastq.gz	3:1 E:M	PE	CA	primary prostate cancer	2	2000	11	150	865.5	5.77	Tiny	Membrane	27684	260214	68930	23641	blue	169766	0.9	260213, 260215, 260216, 260217, 260218	1635	14002488	5	7	865.5	145.663	NA	NA	NA	NA	Yes	Yes	0.5	Yes	100	0	0	0	0	100 bp peak
	A34-20476-A34CAAreaA	Z	Pathology review: WHO/ISUP grade group (1-5): 5 Gleason score (4-10): 5+5 The most common Gleason-grade (2-5):5 The second most common Gleason-grade (2-5): note: areas of necrosis seen See also Supporting Data Table 3.	1	A	Accel	A34-20476-A34CAAreaA_R1.trimmed.ega.fastq.gz, A34-20476-A34CAAreaA_R2.trimmed.ega.fastq.gz	Formalin	PE	CA	primary prostate cancer	2	95-5374	12	150	609.75	4.065	Large	Membrane	31748	260224	68921	23610	green	15335840	0.75	260219, 260220, 260221, 260222, 260223, 260225, 260226, 260227, 260228, 260229	1640	14002489	10	7	609.75	0.567997	NA	NA	NA	NA	Yes	Yes	13.3	Yes	80	0	0	0	20	Strong 100bp peak + smear	FFPE1	40
	A34-20477-PooledCAMultipleAreas	X	WHO/ISUP grade group (1-5): 5 Gleason score (4-10): 5+5 The most common Gleason-grade (2-5):5 See also Supporting Data Table 3.	1	A	Accel	A34-20477-PooledCAMultipleAreas_R1.trimmed.ega.fastq.gz, A34-20477-PooledCAMultipleAreas_R2.trimmed.ega.fastq.gz	Formalin	PE	CA	primary prostate cancer	2	95-5374	12	300	2218.8	7.396	Large	Membrane	31748	260224	68921	23611	yellow	40977452	0.7	260219, 260220, 260221, 260222, 260223, 260225, 260226, 260227, 260228, 260229	1650	14002489	10	7	2218.8	0.773526	NA	NA	NA	NA	Yes	Yes	12.5	Yes	70	0	0	0	30	Strong 100bp peak + smear	FFPE1	40
	A34-20478-CAAreaB	Y	contains cartilage dedifferentiation 2017-8-13 gsb; Pathology review: WHO/ISUP grade group (1-5):5 Gleason score (4-10): 5+5 The most common Gleason-grade (2-5):5 note: Sarcomatoid carcinoma with chondroid elements. In breast this would be called a metaplastic carcinoma; See also Supporting Data Table 3.	1	A	Accel	A34-20478-CAAreaB_R1.trimmed.ega.fastq.gz, A34-20478-CAAreaB_R2.trimmed.ega.fastq.gz	Formalin	PE	CA	primary prostate cancer	2	95-5374	12	150	1144.8	7.632	Large	Membrane	31750	260234	68931	23612	green	52999101	0.5	260230, 260231, 260232, 260233, 260235, 260236, 260237, 260238, 260239, 260240	1660	14002490	10	7	1144.8	0.308577	NA	NA	NA	NA	Yes	Yes	9.3	Yes	40	0	0	0	60	Strong 100bp peak + smear	FFPE1	40
	A34-20479-NontumorStroma		Pathology review: The right side of the TURP chip selected for dissection has two tiny foci of suspicious cells likely to be cancer glands consistent with the faint cancer signal in the DNA variant cluster figure in Supporting Data Table 8 for this sample.	1	B	Accel	A34-20479-NontumorStroma_R1.trimmed.ega.fastq.gz, A34-20479-NontumorStroma_R2.trimmed.ega.fastq.gz	Formalin	PE	NL	noncancerous prostate	2	95-5374	12	150	372.15	2.481	Large	Membrane	31750	260234	68931	23613	yellow	15506077	0	260230, 260231, 260232, 260233, 260235, 260236, 260237, 260238, 260239, 260240	1670	14002490	10	7	372.15	0.342861	NA	NA	NA	NA	Yes	Yes	7.7	Yes	70	0	0	0	30	Strong 100bp peak + smear
				150
					Failed isolation or library prep =13			Total Sent for sequencing=163	Total Sequenced=163	Total Sequenced=163
					EGA A group =118			All Frozen=90	HMW=53	CA=47
					EGA B group =32			Body Fluid Frozen=37	BF=37	MET=56
					163			Tissue Frozen=53	PE=73	NL=19
								Tissue Formalin=61		PIN=2
								Tissue 3:1 E:M=12		BPH=2
										BF Serum=12
										BF Plasma=7
										BF Whole Blood=5
										BF CSF=3
										BF Urine=6
										BF Pericardial Fluid=2
										BF Pleural Fluid=2
[truncated: 54 more columns]
