# Supplementary material for: Prostate cancer evolution from multilineage primary to single lineage metastases with implications for liquid biopsy
Source: Nat Commun. 2020 Oct 8;11:5070. doi: 10.1038/s41467-020-18843-5 (PMC7545111; doi:10.1038/s41467-020-18843-5)
Supplement: Supplementary file 6 — Supplementary Datat 4 [file 41467_2020_18843_MOESM6_ESM.xlsx]

## Sheet: 4 Targeted Genomic Regions
chr1	1019235	1019355
chr1	1070499	1070619
chr1	1141733	1141853
chr1	1143807	1143927
chr1	1222951	1223071
chr1	1230398	1230518
chr1	1284970	1285090
chr1	1390810	1390930
chr1	1597517	1597637
chr1	1904550	1904670
chr1	1962855	1962975
chr1	2363992	2364112
chr1	2387788	2387908
chr1	2837535	2837655
chr1	2883088	2883208
chr1	2918794	2918914
chr1	2936646	2936766
chr1	3251059	3251179
chr1	4053973	4054093
chr1	4213237	4213357
chr1	4690549	4690669
chr1	4771167	4771287
chr1	4898683	4898803
chr1	5313072	5313192
chr1	5330494	5330614
chr1	5485732	5485852
chr1	5749710	5749830
chr1	5926163	5926283
chr1	5940902	5941022
chr1	6068810	6068930
chr1	6204723	6204943
chr1	6476683	6476803
chr1	6479240	6479360
chr1	6559566	6559686
chr1	6589150	6589270
chr1	6883286	6883406
chr1	6958772	6958892
chr1	7097488	7097608
chr1	7126000	7126120
chr1	7352003	7352123
chr1	7507577	7507697
chr1	7508055	7508175
chr1	8156514	8156634
chr1	8256215	8256335
chr1	8821262	8821382
chr1	8934101	8934221
chr1	9417689	9417809
chr1	9651441	9651561
chr1	10706608	10706729
chr1	10846268	10846388
chr1	10957459	10957579
chr1	11766407	11766527
chr1	11862227	11862347
chr1	12819398	12819518
chr1	14440736	14440856
chr1	15161364	15161584
chr1	15630839	15630959
chr1	16361221	16361341
chr1	16439316	16439436
chr1	16841323	16841443
chr1	16910649	16910769
chr1	17429659	17429779
chr1	17597527	17597779
chr1	17747227	17747347
chr1	18095285	18095405
chr1	18360420	18360540
chr1	18652318	18652438
chr1	19541142	19541262
chr1	19546136	19546256
chr1	20045502	20045622
chr1	20202340	20202460
chr1	20732381	20732501
chr1	21031099	21031219
chr1	21050561	21050681
chr1	21168150	21168370
chr1	21376551	21376671
chr1	21551699	21551819
chr1	21925061	21925181
chr1	22223412	22223532
chr1	23259618	23259738
chr1	23378409	23378629
chr1	24019127	24019348
chr1	24104994	24105114
chr1	25225035	25225155
chr1	25322631	25322751
chr1	25346021	25346141
chr1	26149472	26149592
chr1	26369057	26369177
chr1	26602973	26603093
chr1	26607802	26607922
chr1	27099887	27100007
chr1	27875815	27875935
chr1	28477166	28477286
chr1	28758230	28758350
chr1	29639135	29639255
chr1	29845142	29845362
chr1	30201130	30201250
chr1	30209412	30209532
chr1	30393696	30393816
chr1	30445127	30445247
chr1	30613265	30613385
chr1	31192000	31192120
chr1	31989453	31989573
chr1	32668046	32668166
chr1	33766694	33766814
chr1	33875732	33875852
chr1	34050840	34050960
chr1	34071764	34071884
chr1	34311169	34311289
chr1	34499817	34499937
chr1	35162444	35162564
chr1	35379557	35379677
chr1	35559632	35559752
chr1	35916819	35916939
chr1	36008986	36009106
chr1	36437378	36437598
chr1	36772429	36772549
chr1	37145912	37146032
chr1	37241564	37241684
chr1	37271901	37272021
chr1	37287965	37288085
chr1	37314773	37314893
chr1	37443202	37443322
chr1	37575573	37575693
chr1	37803847	37803967
chr1	38172609	38172729
chr1	38470909	38471029
chr1	38502225	38502345
chr1	38579134	38579254
chr1	39256813	39256933
chr1	39716189	39716309
chr1	39838158	39838278
chr1	40310343	40310463
chr1	42421056	42421276
chr1	42691638	42691758
chr1	43672546	43672666
chr1	43770629	43770749
chr1	43827800	43827920
chr1	43881553	43881673
chr1	44085397	44085517
chr1	44360069	44360189
chr1	45124971	45125091
chr1	45294025	45294145
chr1	46150419	46150539
chr1	46312663	46312783
chr1	46530869	46530989
chr1	46531773	46531893
chr1	46532642	46532762
chr1	46653365	46653585
chr1	47595161	47595381
chr1	47728576	47728797
chr1	47880824	47880944
chr1	47904214	47904334
chr1	48845423	48845543
chr1	49178466	49178686
chr1	49903223	49903343
chr1	50501841	50501961
chr1	50573089	50573209
chr1	50601912	50602032
chr1	50740682	50740802
chr1	50750010	50750130
chr1	51638730	51638850
chr1	51775223	51775343
chr1	52523593	52523813
chr1	52826421	52826541
chr1	53329528	53329648
chr1	53580505	53580625
chr1	53838917	53839037
chr1	53924779	53924899
chr1	54162667	54162787
chr1	54943179	54943299
chr1	55014110	55014230
chr1	55563700	55563820
chr1	56174690	56174810
chr1	56359748	56359868
chr1	56673312	56673432
chr1	56892889	56893009
chr1	56971654	56971774
chr1	57002756	57002876
chr1	57257741	57257861
chr1	57652047	57652167
chr1	58353073	58353193
chr1	58486071	58486191
chr1	58557278	58557498
chr1	60131804	60131924
chr1	60839152	60839372
chr1	61352318	61352438
chr1	61528049	61528169
chr1	62111286	62111406
chr1	62783270	62783390
chr1	63539458	63539678
chr1	63590111	63590231
chr1	64787040	64787160
chr1	65152310	65152430
chr1	65342618	65342738
chr1	65426206	65426326
chr1	65540177	65540297
chr1	65819393	65819513
chr1	65831730	65831850
chr1	65965386	65965506
chr1	66268393	66268513
chr1	66289839	66289959
chr1	66526991	66527111
chr1	66633548	66633733
chr1	66811928	66812048
chr1	67631839	67632059
chr1	68139478	68139598
chr1	68221214	68221334
chr1	68316410	68316530
chr1	68646819	68647039
chr1	68667960	68668080
chr1	68896580	68896700
chr1	69385333	69385453
chr1	69712359	69712479
chr1	69974482	69974602
chr1	70213657	70213777
chr1	70292739	70292859
chr1	70482429	70482549
chr1	70542133	70542253
chr1	70890793	70890922
chr1	71315843	71316063
chr1	71322201	71322421
chr1	71501896	71502016
chr1	71530048	71530168
chr1	71874026	71874146
chr1	72196806	72197026
chr1	72432059	72432179
chr1	72435011	72435131
chr1	72586015	72586135
chr1	72623483	72623603
chr1	72875406	72875526
chr1	72954938	72955058
chr1	73034804	73035024
chr1	73051702	73051822
chr1	73250426	73250646
chr1	73326066	73326186
chr1	73434010	73434130
chr1	73519407	73519527
chr1	73645480	73645600
chr1	73925721	73925841
chr1	73962072	73962192
chr1	73969567	73969687
chr1	74262829	74263049
chr1	74312640	74312760
chr1	74322142	74322262
chr1	74442076	74442196
chr1	74479323	74479443
chr1	74509479	74509599
chr1	74509614	74509734
chr1	74575112	74575333
chr1	74658908	74659028
chr1	74810182	74810302
chr1	74958011	74958131
chr1	74968296	74968416
chr1	75112742	75112862
chr1	75132326	75132446
chr1	75373831	75373951
chr1	75433204	75433324
chr1	75434047	75434267
chr1	75591962	75592082
chr1	75603495	75603715
chr1	75926212	75926332
chr1	75940877	75940997
chr1	76071957	76072077
chr1	76441470	76441590
chr1	76776177	76776297
chr1	77104026	77104146
chr1	77673326	77673446
chr1	78296292	78296512
chr1	78561982	78562102
chr1	79026663	79026783
chr1	79126056	79126176
chr1	79216483	79216603
chr1	79405994	79406114
chr1	79671106	79671226
chr1	79886889	79887009
chr1	80093347	80093567
chr1	80361369	80361489
chr1	80364922	80365042
chr1	80691970	80692090
chr1	80744299	80744419
chr1	80768893	80769013
chr1	80846642	80846762
chr1	80867464	80867584
chr1	80985005	80985125
chr1	80994943	80995063
chr1	81000090	81000211
chr1	81032718	81032838
chr1	81134618	81134738
chr1	81140224	81140344
chr1	81302992	81303112
chr1	81331874	81331994
chr1	81358118	81358238
chr1	81495952	81496072
chr1	81605665	81605785
chr1	81671564	81671684
chr1	81769685	81769805
chr1	81919032	81919152
chr1	82023458	82023578
chr1	82385706	82385826
chr1	82659414	82659534
chr1	82791403	82791523
chr1	82922353	82922473
chr1	83077954	83078074
chr1	83241083	83241203
chr1	83361326	83361446
chr1	83588472	83588592
chr1	84607242	84607362
chr1	84611865	84612085
chr1	84681495	84681615
chr1	85405214	85405334
chr1	85537075	85537195
chr1	86453247	86453367
chr1	86620523	86620643
chr1	86940882	86941002
chr1	86968520	86968640
chr1	86984382	86984502
chr1	87254247	87254467
chr1	87350964	87351084
chr1	87586674	87586894
chr1	87606302	87606422
chr1	87899729	87899849
chr1	87941196	87941416
chr1	88212487	88212607
chr1	88299327	88299447
chr1	88320693	88320813
chr1	88325982	88326102
chr1	88387982	88388102
chr1	88540929	88541049
chr1	88655273	88655393
chr1	88878400	88878520
chr1	89004888	89005108
chr1	89015138	89015258
chr1	89373487	89373607
chr1	89590242	89590362
chr1	90473107	90473329
chr1	90672030	90672250
chr1	90847525	90847645
chr1	90871475	90871595
chr1	91240586	91240706
chr1	92011071	92011191
chr1	92172961	92173081
chr1	92185571	92185691
chr1	92247280	92247400
chr1	92467676	92467796
chr1	92611581	92611701
chr1	92946906	92947026
chr1	92949991	92950111
chr1	93304189	93304409
chr1	94942094	94942214
chr1	94945269	94945489
chr1	95479510	95479630
chr1	95810660	95810880
chr1	95917867	95917987
chr1	96716346	96716466
chr1	97017598	97017718
chr1	97538841	97538961
chr1	97544912	97545032
chr1	97566519	97566739
chr1	97579977	97580097
chr1	97705141	97705261
chr1	97768726	97768847
chr1	97796550	97796670
chr1	97877769	97877889
chr1	97896432	97896552
chr1	98503963	98504083
chr1	98553850	98554070
chr1	98601210	98601330
chr1	98775377	98775497
chr1	98931954	98932074
chr1	99171196	99171316
chr1	99278408	99278528
chr1	99461858	99462078
chr1	99950267	99950387
chr1	100144099	100144319
chr1	100506328	100506448
chr1	100584513	100584633
chr1	100819238	100819358
chr1	100996840	100996960
chr1	101168795	101168915
chr1	101644210	101644330
chr1	101705572	101705692
chr1	101736821	101736941
chr1	101868210	101868330
chr1	102260551	102260671
chr1	102284270	102284390
chr1	102423089	102423209
chr1	102444076	102444196
chr1	102487098	102487218
chr1	102602598	102602718
chr1	102745736	102745956
chr1	102893808	102893928
chr1	103033681	103033801
chr1	103369040	103369160
chr1	103425322	103425442
chr1	103642116	103642236
chr1	103762806	103762926
chr1	104544490	104544610
chr1	104575130	104575250
chr1	104739273	104739393
chr1	104859812	104859932
chr1	105078740	105078860
chr1	105082494	105082714
chr1	105600922	105601042
chr1	105872780	105872900
chr1	106254403	106254523
chr1	107576233	107576453
chr1	107613387	107613507
chr1	107782000	107782120
chr1	108027509	108027629
chr1	108235931	108236051
chr1	108534988	108535108
chr1	108588185	108588305
chr1	109354275	109354395
chr1	110116503	110116623
chr1	110319595	110319715
chr1	110620883	110621003
chr1	110754103	110754223
chr1	110931815	110931935
chr1	111135173	111135299
chr1	111157775	111157895
chr1	111750119	111750239
chr1	112620434	112620554
chr1	112685176	112685296
chr1	113779253	113779373
chr1	113973218	113973338
chr1	114470736	114470856
chr1	114756684	114756804
chr1	114813978	114814098
chr1	115144120	115144340
chr1	115489871	115489991
chr1	115575873	115575993
chr1	115723820	115723940
chr1	115968068	115968188
chr1	116382345	116382465
chr1	116494088	116494208
chr1	117419028	117419160
chr1	117554348	117554468
chr1	117690025	117690145
chr1	118167721	118167841
chr1	118237213	118237333
chr1	118335073	118335193
chr1	118509247	118509470
chr1	118727845	118727965
chr1	118790278	118790398
chr1	118884434	118884554
chr1	119526539	119526659
chr1	120116058	120116178
chr1	120601948	120602168
chr1	121159075	121159195
chr1	121188053	121188173
chr1	142540048	142540274
chr1	142553634	142553854
chr1	142577296	142577416
chr1	142697803	142698023
chr1	142699723	142699843
chr1	142934423	142934543
chr1	143167765	143167885
chr1	143210885	143211005
chr1	143764905	143765125
chr1	143969317	143969437
chr1	144931222	144931342
chr1	145212030	145212150
chr1	145397011	145397131
chr1	146714350	146714470
chr1	146765055	146765175
chr1	146971550	146971670
chr1	149156267	149156387
chr1	149282214	149282334
chr1	149647930	149648050
chr1	149755724	149755844
chr1	149899677	149899797
chr1	150001014	150001234
chr1	150036885	150037105
chr1	150810024	150810144
chr1	150922774	150922894
chr1	151105172	151105292
chr1	151553357	151553477
chr1	151602986	151603106
chr1	151771918	151772038
chr1	151962664	151962784
chr1	152062488	152062708
chr1	152077479	152077699
chr1	152081573	152081693
chr1	152276317	152276437
chr1	152278830	152278950
chr1	152286931	152287051
chr1	152392085	152392205
chr1	152487530	152487650
chr1	152585974	152586094
chr1	152649480	152649600
chr1	152659392	152659512
chr1	152734471	152734591
chr1	152777570	152777690
chr1	152852971	152853091
chr1	152954709	152954829
chr1	153274659	153274779
chr1	153364029	153364149
chr1	153730120	153730240
chr1	153789566	153789686
chr1	153908335	153908455
chr1	154197664	154197784
chr1	154556633	154556753
chr1	154689000	154689120
chr1	154918729	154918849
chr1	154992721	154992841
chr1	155042397	155042517
chr1	155458584	155458804
chr1	155911666	155911786
chr1	156195421	156195541
chr1	156264262	156264382
chr1	156307959	156308079
chr1	156393184	156393304
chr1	156640899	156641019
chr1	156737795	156737915
chr1	157233664	157233784
chr1	157499961	157500081
chr1	157599862	157599982
chr1	157667962	157668082
chr1	157696244	157696364
chr1	157718308	157718428
chr1	158038674	158038794
chr1	158059138	158059258
chr1	158094225	158094345
chr1	158260102	158260222
chr1	158326478	158326598
chr1	158435787	158435907
chr1	158592478	158592698
chr1	158596056	158596176
chr1	158664663	158664783
chr1	158676034	158676154
chr1	158677471	158677591
chr1	158739905	158740025
chr1	158814833	158814953
chr1	158960022	158960142
chr1	159013152	159013272
chr1	159023293	159023413
chr1	159307860	159307980
chr1	159529992	159530112
chr1	159822255	159822375
chr1	160744697	160744817
chr1	161229469	161229589
chr1	161595980	161596100
chr1	161641228	161641348
chr1	162044929	162045049
chr1	163503188	163503308
chr1	163673240	163673460
chr1	163762520	163762640
chr1	164371772	164371892
chr1	164703071	164703191
chr1	164705270	164705390
chr1	164864509	164864629
chr1	164902702	164902822
chr1	164935798	164935918
chr1	165228864	165229084
chr1	165518652	165518772
chr1	165599807	165599927
chr1	165664491	165664611
chr1	165738413	165738533
chr1	166134712	166134832
chr1	166605731	166605851
chr1	166760512	166760632
chr1	166923504	166923624
chr1	166935720	166935840
chr1	167110450	167110570
chr1	167149784	167149904
chr1	167469772	167469892
chr1	167663031	167663151
chr1	168159639	168159759
chr1	169135358	169135478
chr1	169153257	169153377
chr1	169720012	169720132
chr1	170001043	170001163
chr1	170004931	170005151
chr1	170207596	170207716
chr1	170323727	170323847
chr1	170379549	170379669
chr1	170472454	170472574
chr1	170585594	170585814
chr1	170625095	170625215
chr1	170683049	170683169
chr1	171037720	171037840
chr1	171085655	171085775
chr1	171090085	171090205
chr1	171162311	171162531
chr1	171553488	171553608
chr1	171621566	171621686
chr1	171624554	171624674
chr1	171760083	171760203
chr1	171907738	171907858
chr1	171940516	171940636
chr1	172354613	172354733
chr1	172571161	172571281
chr1	173389969	173390189
chr1	174085675	174085795
chr1	174399582	174399702
chr1	174416017	174416137
chr1	174416487	174416607
chr1	174418371	174418519
chr1	174419399	174419519
chr1	174419851	174419971
chr1	174420324	174420444
chr1	174422106	174422226
chr1	174422530	174422691
chr1	174422789	174422934
chr1	174423503	174423623
chr1	175036463	175036583
chr1	175117092	175117312
chr1	175128711	175128831
chr1	175757786	175757906
chr1	175832219	175832439
chr1	176183496	176183616
chr1	176276691	176276811
chr1	176695236	176695456
chr1	176781258	176781378
chr1	177048443	177048563
chr1	177094620	177094740
chr1	177250272	177250392
chr1	177859356	177859576
chr1	178147638	178147858
chr1	178269079	178269302
chr1	179795623	179795743
chr1	180340291	180340411
chr1	180382849	180382969
chr1	180904865	180904985
chr1	181104228	181104348
chr1	181138898	181139018
chr1	181204866	181204986
chr1	181368305	181368425
chr1	181421849	181421969
chr1	181551994	181552114
chr1	181580916	181581036
chr1	181681697	181681817
chr1	181767452	181767572
chr1	182499120	182499340
chr1	183504381	183504601
chr1	184531735	184531855
chr1	185347263	185347383
chr1	185804115	185804235
chr1	185874775	185874895
chr1	185951438	185951558
chr1	186092164	186092284
chr1	186217376	186217496
chr1	186275492	186275612
chr1	187444238	187444358
chr1	187751544	187751664
chr1	187780830	187781050
chr1	187870677	187870797
chr1	188398122	188398242
chr1	188480907	188481027
chr1	188690326	188690546
chr1	188911523	188911643
chr1	188983371	188983491
chr1	189337442	189337562
chr1	189407218	189407338
chr1	189501789	189501909
chr1	189689530	189689650
chr1	190018679	190018799
chr1	190161021	190161241
chr1	190292962	190293082
chr1	190304982	190305102
chr1	190501310	190501430
chr1	190800096	190800216
chr1	190806832	190806952
chr1	191289173	191289293
chr1	191295182	191295302
chr1	191488715	191488835
chr1	191542710	191542830
chr1	191933464	191933584
chr1	192042906	192043026
chr1	192086251	192086371
chr1	192132723	192132843
chr1	192153611	192153731
chr1	192244976	192245196
chr1	192373046	192373166
chr1	192542516	192542636
chr1	192779161	192779281
chr1	192838261	192838381
chr1	193529404	193529524
chr1	193708792	193708912
chr1	193735957	193736077
chr1	193738442	193738662
chr1	193864112	193864232
chr1	193993593	193993713
chr1	194236399	194236519
chr1	194292314	194292434
chr1	194433923	194434043
chr1	194541051	194541171
chr1	194593268	194593388
chr1	194659178	194659298
chr1	194703916	194704136
chr1	194710735	194710855
chr1	194846995	194847115
chr1	195008283	195008403
chr1	195102622	195102742
chr1	195306854	195306974
chr1	195397079	195397199
chr1	195856569	195856689
chr1	195927816	195927936
chr1	196138166	196138286
chr1	196286707	196286827
chr1	196413461	196413581
chr1	197246579	197246699
chr1	197727297	197727417
chr1	198431942	198432062
chr1	198482098	198482218
chr1	198543013	198543133
chr1	198776376	198776496
chr1	198794870	198794990
chr1	199052737	199052857
chr1	199142423	199142643
chr1	199174524	199174644
chr1	199250041	199250261
chr1	199406021	199406141
chr1	199622789	199622909
chr1	200069367	200069487
chr1	201145003	201145123
chr1	201276187	201276307
chr1	201434991	201435111
chr1	201850530	201850650
chr1	201914232	201914352
chr1	202041578	202041698
chr1	202149404	202149524
chr1	202704260	202704380
chr1	202894103	202894327
chr1	203020921	203021041
chr1	203134439	203134559
chr1	203188359	203188479
chr1	204238641	204238761
chr1	204432314	204432434
chr1	204984233	204984353
chr1	205030456	205030576
chr1	205034437	205034557
chr1	205180434	205180554
chr1	205589847	205590075
chr1	205602741	205602961
chr1	206845703	206845923
chr1	206903381	206903501
chr1	207112623	207112743
chr1	207288808	207288928
chr1	207679372	207679492
chr1	208137783	208137903
chr1	208202370	208202490
chr1	208491672	208491792
chr1	208835278	208835398
chr1	208863538	208863658
chr1	209015645	209015765
chr1	209210819	209210939
chr1	209405429	209405549
chr1	209478421	209478541
chr1	209494851	209494971
chr1	209955362	209955482
chr1	209963800	209963920
chr1	210053545	210053665
chr1	210624673	210624793
chr1	210743981	210744101
chr1	210867902	210868022
chr1	211186631	211186751
chr1	212120788	212120908
chr1	212199555	212199675
chr1	212763375	212763595
chr1	213456921	213457041
chr1	213629740	213629860
chr1	213630159	213630279
chr1	213864493	213864613
chr1	214002904	214003024
chr1	214136679	214136899
chr1	214149169	214149289
chr1	214244434	214244554
chr1	214259124	214259344
chr1	214298244	214298364
chr1	214426353	214426473
chr1	214985734	214985854
chr1	215111122	215111242
chr1	215358279	215358399
chr1	215578404	215578624
chr1	215658846	215658966
chr1	215846922	215847042
chr1	215911164	215911284
chr1	215966458	215966678
chr1	216037666	216037786
chr1	216110794	216110914
chr1	216246645	216246765
chr1	216265829	216265949
chr1	216305538	216305758
chr1	216422305	216422525
chr1	216492776	216492896
chr1	216580627	216580747
chr1	216634504	216634724
chr1	216697625	216697745
chr1	216819457	216819577
chr1	216885887	216886007
chr1	216957114	216957234
chr1	217111141	217111261
chr1	217122955	217123075
chr1	217313648	217313768
chr1	217567264	217567384
chr1	217592503	217592723
chr1	217694902	217695122
chr1	217810682	217810802
chr1	217842382	217842502
chr1	217915512	217915632
chr1	218198578	218198698
chr1	218207959	218208079
chr1	218428804	218428924
chr1	218607440	218607560
chr1	218613497	218613617
chr1	219273977	219274097
chr1	219444998	219445118
chr1	219605654	219605774
chr1	219964893	219965013
chr1	219966452	219966572
chr1	220074437	220074557
chr1	220457689	220457809
chr1	220695037	220695257
chr1	220698944	220699164
chr1	221367029	221367249
chr1	221551394	221551514
chr1	221684620	221684740
chr1	221736608	221736728
chr1	221946487	221946607
chr1	222458396	222458516
chr1	222547221	222547341
chr1	222632760	222632980
chr1	222764570	222764690
chr1	223396716	223396836
chr1	223484811	223484931
chr1	223818853	223818973
chr1	224026051	224026171
chr1	224264390	224264510
chr1	224618543	224618663
chr1	225041196	225041316
chr1	225110913	225111033
chr1	225270047	225270167
chr1	225347024	225347144
chr1	225487100	225487220
chr1	225927708	225927828
chr1	227195534	227195654
chr1	228046871	228046991
chr1	228296299	228296419
chr1	228471349	228471469
chr1	228743261	228743381
chr1	228952184	228952304
chr1	229255109	229255229
chr1	229414806	229414926
chr1	229544069	229544189
chr1	229697176	229697296
chr1	229967009	229967129
chr1	230258493	230258613
chr1	230463926	230464046
chr1	230476579	230476699
chr1	230641426	230641546
chr1	231973308	231973428
chr1	232331327	232331447
chr1	232475746	232475866
chr1	232602835	232602955
chr1	232920838	232920958
chr1	233530744	233530864
chr1	233817838	233817958
chr1	234345485	234345705
chr1	234861209	234861329
chr1	235387969	235388089
chr1	235778004	235778124
chr1	236113748	236113868
chr1	236145007	236145227
chr1	236643790	236643910
chr1	236777746	236777866
chr1	237054136	237054256
chr1	237576438	237576558
chr1	237820570	237820690
chr1	237831693	237831813
chr1	237943714	237943834
chr1	238031239	238031359
chr1	238091464	238091584
chr1	238283432	238283552
chr1	238479044	238479164
chr1	238515383	238515503
chr1	238538492	238538712
chr1	238541460	238541580
chr1	238552017	238552137
chr1	238614501	238614721
chr1	238637353	238637473
chr1	238653250	238653370
chr1	238747700	238747820
chr1	238759079	238759199
chr1	238806391	238806511
chr1	238932893	238933013
chr1	239568312	239568432
chr1	239675737	239675857
chr1	239861052	239861172
chr1	240114874	240115094
chr1	240299748	240299968
chr1	240361650	240361770
chr1	240517290	240517411
chr1	240520073	240520193
chr1	240654391	240654511
chr1	240799279	240799399
chr1	240818447	240818567
chr1	241272755	241272975
chr1	241301682	241301802
chr1	241459846	241459966
chr1	241498805	241498925
chr1	241531939	241532059
chr1	241699563	241699683
chr1	241814328	241814448
chr1	241904907	241905027
chr1	242070503	242070623
chr1	242070630	242070804
chr1	242072144	242072264
chr1	242408922	242409042
chr1	242682192	242682312
chr1	242716533	242716653
chr1	242785862	242785982
chr1	242864308	242864528
chr1	243167376	243167496
chr1	243977885	243978005
chr1	245337059	245337179
chr1	245572433	245572553
chr1	245601067	245601187
chr1	245618405	245618525
chr1	245765995	245766115
chr1	245844897	245845017
chr1	245865780	245865900
chr1	246291256	246291376
chr1	246464411	246464531
chr1	246544715	246544835
chr1	246638023	246638143
chr1	246682336	246682456
chr1	246765363	246765483
chr1	247348059	247348179
chr1	247887481	247887601
chr1	247979594	247979714
chr1	248018342	248018462
chr1	248026178	248026298
chr1	248375775	248375995
chr1	248458539	248458659
chr1	248512070	248512190
chr10	93934	94054
chr10	233662	233782
chr10	1201900	1202020
chr10	1206453	1206573
chr10	1241132	1241352
chr10	1621912	1622032
chr10	1697357	1697477
chr10	1708798	1708918
chr10	1912160	1912380
chr10	2755861	2755981
chr10	2817336	2817456
chr10	2827391	2827511
chr10	2944807	2944927
chr10	2977125	2977245
chr10	3143028	3143248
chr10	3147303	3147423
chr10	3560662	3560782
chr10	3639849	3639969
chr10	3800560	3800680
chr10	4108177	4108397
chr10	4265206	4265326
chr10	4315096	4315316
chr10	4400208	4400328
chr10	4629454	4629574
chr10	4698853	4698973
chr10	4957908	4958128
chr10	5040578	5040698
chr10	5061691	5061811
chr10	5245924	5246044
chr10	5406852	5406972
chr10	5659063	5659183
chr10	5772141	5772361
chr10	5782340	5782460
chr10	6110914	6111034
chr10	6533862	6533982
chr10	6753060	6753280
chr10	7256501	7256621
chr10	7323302	7323422
chr10	7456370	7456490
chr10	7568256	7568376
chr10	7744246	7744366
chr10	7837846	7837966
chr10	8222875	8222995
chr10	8293682	8293902
chr10	8608098	8608218
chr10	8611045	8611165
chr10	8644547	8644667
chr10	8772241	8772361
chr10	8851060	8851180
chr10	8998155	8998275
chr10	9550851	9550971
chr10	9613899	9614019
chr10	9617077	9617197
chr10	9904849	9904969
chr10	10006391	10006511
chr10	10347112	10347232
chr10	10398790	10398910
chr10	10400492	10400612
chr10	10633853	10633973
chr10	10645588	10645708
chr10	10762432	10762552
chr10	10828397	10828517
chr10	10909462	10909582
chr10	10989769	10989889
chr10	11141463	11141583
chr10	11156238	11156358
chr10	11183230	11183350
chr10	11185696	11185816
chr10	11216801	11217021
chr10	11249132	11249252
chr10	11347232	11347352
chr10	12215018	12215238
chr10	12395812	12395932
chr10	12842644	12842764
chr10	12890896	12891116
chr10	13326940	13327060
chr10	13499957	13500077
chr10	13568381	13568501
chr10	13633620	13633740
chr10	13767340	13767460
chr10	14170524	14170644
chr10	14347156	14347276
chr10	14452587	14452707
chr10	14768540	14768660
chr10	15528753	15528873
chr10	15683669	15683789
chr10	16042504	16042624
chr10	16376260	16376380
chr10	16627209	16627329
chr10	16680495	16680615
chr10	16904838	16904958
chr10	16952398	16952518
chr10	17729627	17729747
chr10	18288702	18288822
chr10	18993520	18993640
chr10	19083052	19083172
chr10	19094211	19094431
chr10	19266084	19266204
chr10	19266431	19266551
chr10	19270176	19270296
chr10	20263426	20263546
chr10	20275889	20276009
chr10	20286325	20286445
chr10	20386389	20386609
chr10	20772693	20772813
chr10	21013399	21013519
chr10	21048825	21048945
chr10	21097049	21097169
chr10	21104498	21104723
chr10	21332859	21332979
chr10	21351675	21351895
chr10	21424077	21424197
chr10	22291855	22291975
chr10	22751107	22751227
chr10	23564632	23564752
chr10	24511009	24511129
chr10	24528898	24529118
chr10	24972220	24972340
chr10	25511498	25511618
chr10	26504017	26504137
chr10	26507791	26507911
chr10	26534779	26534899
chr10	26817363	26817583
chr10	27170041	27170161
chr10	28023365	28023485
chr10	28305611	28305731
chr10	28474840	28474960
chr10	29295462	29295582
chr10	29581053	29581173
chr10	29642972	29643192
chr10	30096637	30096857
chr10	30914856	30914976
chr10	31651670	31651790
chr10	32573649	32573769
chr10	33263354	33263474
chr10	33694125	33694345
chr10	33714750	33714870
chr10	33823507	33823627
chr10	34182015	34182135
chr10	35856024	35856144
chr10	35873901	35874021
chr10	36163569	36163689
chr10	36516089	36516209
chr10	36554824	36554944
chr10	36651539	36651659
chr10	37171914	37172134
chr10	37417132	37417352
chr10	37891703	37891823
chr10	38577602	38577722
chr10	42773238	42773358
chr10	43355456	43355576
chr10	43647617	43647737
chr10	43692842	43693062
chr10	44166036	44166156
chr10	44169984	44170104
chr10	44394345	44394465
chr10	44551288	44551408
chr10	44618968	44619088
chr10	44779733	44779853
chr10	45083331	45083451
chr10	45083719	45083839
chr10	45201468	45201588
chr10	45419710	45419830
chr10	45547128	45547248
chr10	45735665	45735785
chr10	45935969	45936089
chr10	47544092	47544212
chr10	48390148	48390268
chr10	48489354	48489574
chr10	48594962	48595082
chr10	49397413	49397533
chr10	49572366	49572486
chr10	49658520	49658640
chr10	50025710	50025830
chr10	50031000	50031120
chr10	50056312	50056432
chr10	50122685	50122805
chr10	50206664	50206784
chr10	50266808	50266928
chr10	50314654	50314774
chr10	50742881	50743001
chr10	50976299	50976419
chr10	52367712	52367832
chr10	52516644	52516764
chr10	52594448	52594568
chr10	52872467	52872587
chr10	52964306	52964426
chr10	53163850	53163970
chr10	53227599	53227719
chr10	53234188	53234308
chr10	53241596	53241816
chr10	53268925	53269045
chr10	53309964	53310084
chr10	53860197	53860317
chr10	53968134	53968254
chr10	54229682	54229902
chr10	54231517	54231637
chr10	54274423	54274543
chr10	54520913	54521033
chr10	54658747	54658867
chr10	54794134	54794254
chr10	54804072	54804192
chr10	54909692	54909812
chr10	54930710	54930930
chr10	55406234	55406354
chr10	55481331	55481451
chr10	55562336	55562456
chr10	55599841	55599961
chr10	55696966	55697086
chr10	55724300	55724420
chr10	55887926	55888046
chr10	55895097	55895317
chr10	55989036	55989256
chr10	56089689	56089809
chr10	56179255	56179375
chr10	56239778	56239898
chr10	56555139	56555259
chr10	56778562	56778682
chr10	56892508	56892628
chr10	57261383	57261503
chr10	57320462	57320682
chr10	57422087	57422207
chr10	57551688	57551808
chr10	57683912	57684032
chr10	57715507	57715627
chr10	57740666	57740786
chr10	57745506	57745626
chr10	57783036	57783156
chr10	57978816	57978936
chr10	58084363	58084583
chr10	58107977	58108197
chr10	58237439	58237659
chr10	58360845	58360965
chr10	58468047	58468167
chr10	58535098	58535218
chr10	58788823	58788943
chr10	59097192	59097312
chr10	59181091	59181311
chr10	59522662	59522782
chr10	59640885	59641005
chr10	59649844	59649964
chr10	59905090	59905210
chr10	60229258	60229478
chr10	60448865	60448985
chr10	60716221	60716341
chr10	60747577	60747697
chr10	61213571	61213691
chr10	61643380	61643500
chr10	61767252	61767372
chr10	61842935	61843055
chr10	61946562	61946682
chr10	62560708	62560828
chr10	62916416	62916536
chr10	63195700	63195820
chr10	63469812	63469932
chr10	63505361	63505481
chr10	64133088	64133208
chr10	64311222	64311342
chr10	64508083	64508203
chr10	64820203	64820323
chr10	64830678	64830798
chr10	64906935	64907055
chr10	65259595	65259715
chr10	66076374	66076494
chr10	67011788	67011908
chr10	67678046	67678166
chr10	67724112	67724232
chr10	67727333	67727453
chr10	68679797	68679917
chr10	68790883	68791003
chr10	68975461	68975581
chr10	69654098	69654218
chr10	69893584	69893704
chr10	70056116	70056236
chr10	70182230	70182350
chr10	70666441	70666561
chr10	70719376	70719496
chr10	71235340	71235560
chr10	72995329	72995449
chr10	73159185	73159305
chr10	73427593	73427713
chr10	73434907	73435027
chr10	74510160	74510280
chr10	74550449	74550569
chr10	74692182	74692302
chr10	74828058	74828278
chr10	74881974	74882094
chr10	75187714	75187935
chr10	75350654	75350774
chr10	75906325	75906445
chr10	75984270	75984390
chr10	76345177	76345297
chr10	76445213	76445333
chr10	76742251	76742371
chr10	76784126	76784346
chr10	76936298	76936418
chr10	76978708	76978928
chr10	77006152	77006372
chr10	77176036	77176156
chr10	77212563	77212683
chr10	77624664	77624884
chr10	77777402	77777522
chr10	78193024	78193144
chr10	78206254	78206374
chr10	79207488	79207708
chr10	79493528	79493648
chr10	80627105	80627225
chr10	80706320	80706441
chr10	80930755	80930875
chr10	81133015	81133135
chr10	81135261	81135481
chr10	81317515	81317735
chr10	81362651	81362771
chr10	82024205	82024325
chr10	82869702	82869822
chr10	84118477	84118597
chr10	84597571	84597691
chr10	84952842	84952962
chr10	85008070	85008190
chr10	85172171	85172291
chr10	86802182	86802302
chr10	86924297	86924417
chr10	87497256	87497376
chr10	87628774	87628894
chr10	87898566	87898686
chr10	87989930	87990050
chr10	88702029	88702149
chr10	88722656	88722776
chr10	88767139	88767259
chr10	88941251	88941371
chr10	89182312	89182432
chr10	89339564	89339684
chr10	89416332	89416452
chr10	89463743	89463863
chr10	89720712	89720935
chr10	89852709	89852829
chr10	90283883	90284003
chr10	90334053	90334173
chr10	90464801	90464921
chr10	90558746	90558866
chr10	90942690	90942810
chr10	93146260	93146380
chr10	93301606	93301726
chr10	93721355	93721575
chr10	93847333	93847453
chr10	95132742	95132862
chr10	95470429	95470649
chr10	95685480	95685700
chr10	95790839	95790959
chr10	97129015	97129135
chr10	97144778	97144898
chr10	97580882	97581002
chr10	98035950	98036070
chr10	98229138	98229258
chr10	98247951	98248071
chr10	98301933	98302053
chr10	98416562	98416682
chr10	98441849	98441969
chr10	98742721	98742841
chr10	98847145	98847265
chr10	99465965	99466085
chr10	100508718	100508838
chr10	100512019	100512139
chr10	100621825	100621945
chr10	100844471	100844591
chr10	101370575	101370795
chr10	102428052	102428172
chr10	102626636	102626856
chr10	102661484	102661604
chr10	102728975	102729095
chr10	102987749	102987869
chr10	103026311	103026431
chr10	103062064	103062184
chr10	103139633	103139753
chr10	103903980	103904100
chr10	103997031	103997151
chr10	104093799	104093920
chr10	104459516	104459736
chr10	104592329	104592449
chr10	105218683	105218803
chr10	105330852	105330972
chr10	105497841	105497961
chr10	106470471	106470591
chr10	106806968	106807088
chr10	106808999	106809119
chr10	106839162	106839282
chr10	107092441	107092561
chr10	107457303	107457423
chr10	107518171	107518291
chr10	107810140	107810260
chr10	107913872	107913992
chr10	108179864	108179984
chr10	108299390	108299510
chr10	108459728	108459848
chr10	108465679	108465799
chr10	108526167	108526287
chr10	108564679	108564799
chr10	108765100	108765320
chr10	109045697	109045817
chr10	109071819	109072039
chr10	109291142	109291362
chr10	109410797	109410917
chr10	109493188	109493308
chr10	109620408	109620528
chr10	109751324	109751444
chr10	109890050	109890270
chr10	109999657	109999777
chr10	110018178	110018298
chr10	110194470	110194590
chr10	110211079	110211199
chr10	110514017	110514137
chr10	110609111	110609231
chr10	110777902	110778022
chr10	111377336	111377456
chr10	111380634	111380754
chr10	111440592	111440712
chr10	111860487	111860607
chr10	111898400	111898520
chr10	112100586	112100706
chr10	112239254	112239374
chr10	112260228	112260348
chr10	112332813	112332933
chr10	112406597	112406717
chr10	112493984	112494104
chr10	112887465	112887585
chr10	113242807	113242927
chr10	113690435	113690555
chr10	113749876	113749996
chr10	113984849	113984969
chr10	114236021	114236141
chr10	114706513	114706633
chr10	114811505	114811625
chr10	115082335	115082455
chr10	115149740	115149860
chr10	115153974	115154094
chr10	115248183	115248303
chr10	115394745	115394865
chr10	115425081	115425201
chr10	116316766	116316886
chr10	116336552	116336672
chr10	117899163	117899283
chr10	118007804	118007924
chr10	118230567	118230687
chr10	118483992	118484112
chr10	119029578	119029698
chr10	119048935	119049055
chr10	119246153	119246273
chr10	119343718	119343838
chr10	119497697	119497917
chr10	120424082	120424202
chr10	120452117	120452237
chr10	120452294	120452414
chr10	120615618	120615738
chr10	120673593	120673713
chr10	121151152	121151272
chr10	121691454	121691574
chr10	122702668	122702788
chr10	122942651	122942771
chr10	123003900	123004020
chr10	123228039	123228159
chr10	123469583	123469703
chr10	123758929	123759049
chr10	124015185	124015305
chr10	124097847	124097967
chr10	124444559	124444679
chr10	124742456	124742576
chr10	124863587	124863707
chr10	124896784	124896904
chr10	125566678	125566798
chr10	126806857	126806977
chr10	128302958	128303078
chr10	128555874	128555994
chr10	128971536	128971656
chr10	129955706	129955827
chr10	129957281	129957501
chr10	130158913	130159033
chr10	130296865	130296985
chr10	130444940	130445060
chr10	130961929	130962049
chr10	131475032	131475152
chr10	131607005	131607125
chr10	131697127	131697247
chr10	132282363	132282483
chr10	132621808	132621928
chr10	132659623	132659743
chr10	132913024	132913244
chr10	132929054	132929274
chr10	132994848	132994968
chr10	133198087	133198207
chr10	133273970	133274090
chr10	134007500	134007620
chr10	134456587	134456707
chr10	134471635	134471755
chr10	134501133	134501253
chr10	134723729	134723949
chr10	134795877	134795997
chr10	134886451	134886571
chr10	134913647	134913767
chr11	379867	379987
chr11	619800	619920
chr11	627047	627167
chr11	698131	698251
chr11	844093	844213
chr11	891228	891348
chr11	1063623	1063743
chr11	1774980	1775100
chr11	1850663	1850783
chr11	2529324	2529444
chr11	2891956	2892076
chr11	2949172	2949292
chr11	3017136	3017256
chr11	3969322	3969442
chr11	4945368	4945488
chr11	5275894	5276014
chr11	5364826	5364946
chr11	5645656	5645776
chr11	5730568	5730688
chr11	5967380	5967600
chr11	6047997	6048117
chr11	6150466	6150586
chr11	6530356	6530577
chr11	7252690	7252810
chr11	7713285	7713405
chr11	7847134	7847254
chr11	8457632	8457752
chr11	8462005	8462125
chr11	8564628	8564748
chr11	9093233	9093353
chr11	9199696	9199816
chr11	10285687	10285907
chr11	11260369	11260489
chr11	11790466	11790586
chr11	12088629	12088749
chr11	12608177	12608297
chr11	12923365	12923585
chr11	13398133	13398253
chr11	13686431	13686551
chr11	14114971	14115091
chr11	14731413	14731533
chr11	14733442	14733562
chr11	14887831	14887951
chr11	15138862	15138982
chr11	15228597	15228717
chr11	15467853	15467973
chr11	16075986	16076106
chr11	16192298	16192418
chr11	16623777	16623897
chr11	16632948	16633068
chr11	17552882	17553002
chr11	17558947	17559067
chr11	17593642	17593762
chr11	18008016	18008136
chr11	18045413	18045533
chr11	18623745	18623865
chr11	18634145	18634265
chr11	19256408	19256528
chr11	19655574	19655694
chr11	20127565	20127685
chr11	20185060	20185180
chr11	20646081	20646201
chr11	20679002	20679222
chr11	20892323	20892443
chr11	21463663	21463783
chr11	21471928	21472048
chr11	21555985	21556105
chr11	21574102	21574222
chr11	21820806	21820926
chr11	22002822	22002942
chr11	22130282	22130402
chr11	22382298	22382418
chr11	22465585	22465705
chr11	22531674	22531794
chr11	23704025	23704146
chr11	24137408	24137528
chr11	24337403	24337523
chr11	24817167	24817287
chr11	24891853	24891973
chr11	25086523	25086643
chr11	25222937	25223057
chr11	25475432	25475552
chr11	25515601	25515821
chr11	25654967	25655090
chr11	25675580	25675800
chr11	26186111	26186231
chr11	26220758	26220878
chr11	26350381	26350601
chr11	26404754	26404874
chr11	27731411	27731531
chr11	28929641	28929761
chr11	29563620	29563740
chr11	29696896	29697036
chr11	30133555	30133775
chr11	30138160	30138280
chr11	30381145	30381265
chr11	30439571	30439691
chr11	30481618	30481738
chr11	30611094	30611214
chr11	31172446	31172566
chr11	31184019	31184139
chr11	31208127	31208247
chr11	31546912	31547032
chr11	32277865	32277985
chr11	32317855	32317975
chr11	33107125	33107245
chr11	33350383	33350503
chr11	35384740	35384860
chr11	36251353	36251473
chr11	36367259	36367379
chr11	36444530	36444650
chr11	36458408	36458528
chr11	36595331	36595451
chr11	37282943	37283063
chr11	37637794	37637914
chr11	38015921	38016041
chr11	38422593	38422713
chr11	38500075	38500195
chr11	38505024	38505244
chr11	38703004	38703224
chr11	39168149	39168269
chr11	39170150	39170270
chr11	39484330	39484450
chr11	39574716	39574936
chr11	39827543	39827663
chr11	39956133	39956353
chr11	40120036	40120156
chr11	40137712	40137832
chr11	40394387	40394507
chr11	40801125	40801245
chr11	40810819	40810939
chr11	41025018	41025238
chr11	41038088	41038208
chr11	41049539	41049659
chr11	41679828	41679948
chr11	41741401	41741521
chr11	41880076	41880296
chr11	41910011	41910131
chr11	42205696	42205916
chr11	42551294	42551414
chr11	42876387	42876507
chr11	43132700	43132820
chr11	43221887	43222007
chr11	43592813	43592933
chr11	43653983	43654203
chr11	43964018	43964138
chr11	44024627	44024747
chr11	44079900	44080020
chr11	44228652	44228772
chr11	44799073	44799193
chr11	44949693	44949813
chr11	45408373	45408593
chr11	45736830	45737050
chr11	45868813	45868933
chr11	46831371	46831491
chr11	47362636	47362756
chr11	47711985	47712105
chr11	48284284	48284404
chr11	48387753	48387983
chr11	48630888	48631008
chr11	49078789	49078909
chr11	49193080	49193200
chr11	49314319	49314439
chr11	49380329	49380449
chr11	49393521	49393741
chr11	49602099	49602219
chr11	49909774	49909894
chr11	49909985	49910105
chr11	49911073	49911193
chr11	51394023	51394143
chr11	55059643	55059763
chr11	55153553	55153673
chr11	55170256	55170376
chr11	55495065	55495185
chr11	55587566	55587686
chr11	55823349	55823479
chr11	56059512	56059632
chr11	56216710	56216830
chr11	56234832	56234952
chr11	56609820	56609940
chr11	56915279	56915399
chr11	57207615	57207735
chr11	57268587	57268707
chr11	57298199	57298419
chr11	57428300	57428420
chr11	57503949	57504069
chr11	57639574	57639694
chr11	57938515	57938735
chr11	57985708	57985828
chr11	58170413	58170533
chr11	59054972	59055092
chr11	59666303	59666423
chr11	59820188	59820308
chr11	59898161	59898281
chr11	59944716	59944836
chr11	59974981	59975101
chr11	60058272	60058492
chr11	60068967	60069087
chr11	60077229	60077349
chr11	60326931	60327051
chr11	60833584	60833804
chr11	60896232	60896352
chr11	60906196	60906316
chr11	61516838	61516958
chr11	61645468	61645588
chr11	61667130	61667250
chr11	61768883	61769003
chr11	62010659	62010779
chr11	62398440	62398560
chr11	62598474	62598704
chr11	63279176	63279400
chr11	63398791	63398911
chr11	63507168	63507288
chr11	63711549	63711669
chr11	63714008	63714128
chr11	63764315	63764435
chr11	64297185	64297305
chr11	64479382	64479502
chr11	64663870	64663990
chr11	64875367	64875487
chr11	65083083	65083203
chr11	65190170	65190341
chr11	65191568	65191788
chr11	65374744	65374864
chr11	65421623	65421743
chr11	65577395	65577615
chr11	66203282	66203502
chr11	66222033	66222153
chr11	66264755	66264875
chr11	66647111	66647231
chr11	66687421	66687541
chr11	66801229	66801349
chr11	67072279	67072399
chr11	67983450	67983571
chr11	68632861	68632981
chr11	69310388	69310508
chr11	69413983	69414103
chr11	70083382	70083502
chr11	70189871	70189991
chr11	70297428	70297548
chr11	70537075	70537195
chr11	71724002	71724122
chr11	71818932	71819052
chr11	72091292	72091412
chr11	72398685	72398805
chr11	72547695	72547915
chr11	72658757	72658977
chr11	72877099	72877219
chr11	72969387	72969507
chr11	73101049	73101169
chr11	73280399	73280519
chr11	75281184	75281304
chr11	75599880	75600000
chr11	75626652	75626772
chr11	75859613	75859733
chr11	76379833	76379953
chr11	76893495	76893615
chr11	77023183	77023403
chr11	77152222	77152342
chr11	77451846	77451966
chr11	77531113	77531233
chr11	77618769	77618889
chr11	78377921	78378141
chr11	78424848	78424968
chr11	78443495	78443615
chr11	78649710	78649830
chr11	78938757	78938877
chr11	79256835	79256955
chr11	79287109	79287229
chr11	79451924	79452044
chr11	79457993	79458113
chr11	79554637	79554757
chr11	79624708	79624828
chr11	79748500	79748620
chr11	79790918	79791038
chr11	79873322	79873542
chr11	79952280	79952400
chr11	80477378	80477498
chr11	80739522	80739642
chr11	80885345	80885465
chr11	81317593	81317713
chr11	81451757	81451877
chr11	81717520	81717640
chr11	82301822	82301942
chr11	82315268	82315488
chr11	82343109	82343229
chr11	82624619	82624739
chr11	82896287	82896507
chr11	82984676	82984796
chr11	83120274	83120394
chr11	83166113	83166233
chr11	83292843	83292963
chr11	83392844	83392964
chr11	83416147	83416267
chr11	83800724	83800844
chr11	84390994	84391114
chr11	84511693	84511813
chr11	84787349	84787469
chr11	85366693	85366813
chr11	85954583	85954803
chr11	86108703	86108823
chr11	86232658	86232778
chr11	87079812	87079932
chr11	87480728	87480848
chr11	87489215	87489335
chr11	87655591	87655711
chr11	87775330	87775450
chr11	87965515	87965635
chr11	88926693	88926813
chr11	89243024	89243144
chr11	89281980	89282100
chr11	89434775	89434895
chr11	89486613	89486733
chr11	89931684	89931804
chr11	90347631	90347751
chr11	90362311	90362431
chr11	90399195	90399415
chr11	90680616	90680736
chr11	90802777	90802997
chr11	90893718	90893838
chr11	90897079	90897199
chr11	90963479	90963599
chr11	91338952	91339072
chr11	91613531	91613651
chr11	91734100	91734220
chr11	91792752	91792972
chr11	91799330	91799450
chr11	91948617	91948737
chr11	91964436	91964556
chr11	92017638	92017758
chr11	92058185	92058305
chr11	92147693	92147813
chr11	92223202	92223322
chr11	92417696	92417816
chr11	92449647	92449767
chr11	92539601	92539721
chr11	92554417	92554637
chr11	92590249	92590369
chr11	92764681	92764801
chr11	93796827	93796947
chr11	93800620	93800864
chr11	93806277	93806397
chr11	93836564	93836684
chr11	93908404	93908524
chr11	94495137	94495357
chr11	94606368	94606488
chr11	94610775	94610895
chr11	94629535	94629655
chr11	95064722	95064842
chr11	95489369	95489489
chr11	95562412	95562532
chr11	95687631	95687751
chr11	96006380	96006600
chr11	96829109	96829229
chr11	96866051	96866171
chr11	97164464	97164584
chr11	97329236	97329456
chr11	97338635	97338755
chr11	97963415	97963635
chr11	98511136	98511256
chr11	98566093	98566313
chr11	98608427	98608547
chr11	98680264	98680384
chr11	98690438	98690558
chr11	98718772	98718892
chr11	98833921	98834041
chr11	98852205	98852325
chr11	98954764	98954884
chr11	98984527	98984747
chr11	99030505	99030625
chr11	99103989	99104109
chr11	99130045	99130165
chr11	99652320	99652440
chr11	100007504	100007624
chr11	100078435	100078555
chr11	100334346	100334566
chr11	100824182	100824302
chr11	100995316	100995436
chr11	101262439	101262659
chr11	101306641	101306861
chr11	101432296	101432416
chr11	101474034	101474154
chr11	101636435	101636555
chr11	101645313	101645433
chr11	101815371	101815491
chr11	102396451	102396571
chr11	102504497	102504617
chr11	102604425	102604545
chr11	102676700	102676820
chr11	103033213	103033333
chr11	103194592	103194712
chr11	103742803	103742923
chr11	103888495	103888615
chr11	103949939	103950059
chr11	104341207	104341327
chr11	104609739	104609859
chr11	104641589	104641709
chr11	104691497	104691717
chr11	104761580	104761700
chr11	104886870	104886990
chr11	104897922	104898042
chr11	105031457	105031577
chr11	105081465	105081585
chr11	105131688	105131808
chr11	105509135	105509255
chr11	105789462	105789582
chr11	106554877	106554997
chr11	106718469	106718689
chr11	106732013	106732133
chr11	106867536	106867656
chr11	106899340	106899460
chr11	106936037	106936157
chr11	107101922	107102042
chr11	107480406	107480526
chr11	107489290	107489410
chr11	107807175	107807395
chr11	109032568	109032688
chr11	109111011	109111131
chr11	109251390	109251510
chr11	109477703	109477823
chr11	109517104	109517224
chr11	109587367	109587487
chr11	109644463	109644583
chr11	110016562	110016682
chr11	110456979	110457099
chr11	110477353	110477473
chr11	110485251	110485371
chr11	111141050	111141170
chr11	111319030	111319150
chr11	111460904	111461024
chr11	111749810	111750030
chr11	112019319	112019439
chr11	112725358	112725578
chr11	112833675	112833795
chr11	112849854	112850074
chr11	112914370	112914490
chr11	112996094	112996214
chr11	113015678	113015798
chr11	113426205	113426325
chr11	113850399	113850619
chr11	114921364	114921484
chr11	115034967	115035087
chr11	115091273	115091393
chr11	115581988	115582108
chr11	115625589	115625709
chr11	116131194	116131314
chr11	116227661	116227781
chr11	116229299	116229419
chr11	116359623	116359843
chr11	116375994	116376114
chr11	116823693	116823813
chr11	116878369	116878489
chr11	117104994	117105114
chr11	118123563	118123683
chr11	118481238	118481358
chr11	119390880	119391001
chr11	119644747	119644867
chr11	119697320	119697440
chr11	120293547	120293667
chr11	120997460	120997580
chr11	121404500	121404620
chr11	121437615	121437837
chr11	121778763	121778883
chr11	121966191	121966311
chr11	122257264	122257384
chr11	123266724	123266844
chr11	123301417	123301537
chr11	123397268	123397388
chr11	123417555	123417675
chr11	123477268	123477388
chr11	123708675	123708795
chr11	123717253	123717373
chr11	123883485	123883605
chr11	123897398	123897518
chr11	123900556	123900676
chr11	123950495	123950615
chr11	124048003	124048123
chr11	124137140	124137260
chr11	124267011	124267131
chr11	124310860	124310980
chr11	124634729	124634849
chr11	125306231	125306451
chr11	125318076	125318296
chr11	125981458	125981578
chr11	126704920	126705040
chr11	126876932	126877052
chr11	126979022	126979142
chr11	126996107	126996227
chr11	127222068	127222188
chr11	127327466	127327586
chr11	127525052	127525272
chr11	127730754	127730874
chr11	127808379	127808499
chr11	127900115	127900335
chr11	128070187	128070307
chr11	128227031	128227151
chr11	128374140	128374260
chr11	128735359	128735479
chr11	129062485	129062605
chr11	129324230	129324350
chr11	129780344	129780624
chr11	129957421	129957541
chr11	130332642	130332762
chr11	130385569	130385689
chr11	130419300	130419420
chr11	130608388	130608508
chr11	130977803	130977923
chr11	131068433	131068553
chr11	131167987	131168107
chr11	131203203	131203323
chr11	131224356	131224476
chr11	131224961	131225081
chr11	131271983	131272103
chr11	131318279	131318399
chr11	131363252	131363372
chr11	131592068	131592188
chr11	131616572	131616692
chr11	131620870	131620990
chr11	131779252	131779472
chr11	131872452	131872572
chr11	131919461	131919581
chr11	132054475	132054695
chr11	132274696	132274916
chr11	132295964	132296084
chr11	132402157	132402277
chr11	132424467	132424587
chr11	132437008	132437128
chr11	132586507	132586627
chr11	132763711	132763831
chr11	132811444	132811564
chr11	133274644	133274764
chr11	133306037	133306157
chr11	133306267	133306387
chr11	133470360	133470480
chr11	133891629	133891749
chr11	134305261	134305381
chr11	134531717	134531837
chr11	134753013	134753133
chr12	86156	86276
chr12	150786	150906
chr12	276204	276324
chr12	309136	309256
chr12	662278	662398
chr12	696913	697033
chr12	966770	966890
chr12	1538098	1538318
chr12	1628816	1628936
chr12	1910495	1910715
chr12	1989935	1990055
chr12	2024680	2024800
chr12	2142461	2142581
chr12	2397785	2397905
chr12	2406443	2406563
chr12	2559174	2559294
chr12	3251791	3251911
chr12	3265109	3265229
chr12	3923243	3923465
chr12	5126479	5126599
chr12	5148418	5148538
chr12	5356423	5356543
chr12	5425176	5425296
chr12	5505566	5505686
chr12	5780942	5781062
chr12	6344665	6344785
chr12	6899911	6900031
[truncated: 9,886 more rows]
